# Supplementary material for: 2-Eth­oxy-6-{(E)-[(4-methyl­phen­yl)imino]­meth­yl}phenol
Source: Acta Crystallogr Sect E Struct Rep Online. 2012 Jun 13;68(Pt 7):o2011. doi: 10.1107/S1600536812024798 (PMC3393282; doi:10.1107/S1600536812024798)
Supplement: Supplementary file 1 [file e-68-o2011-sup1.cif]

##############################################################################
#                                                                            #
# This CIF contains the data in a paper accepted for publication in          #
# Acta Crystallographica Section E. It conforms to the requirements of       #
# Notes for Authors for Acta Crystallographica Section E, and has been       #
# peer reviewed under the auspices of the IUCr Commission on Journals.       #
#                                                                            #
# Full details of the Crystallographic Information File format               #
# are given in the paper "The Crystallographic Information File (CIF):       #
# a New Standard Archive File for Crystallography" by S. R. Hall, F. H.      #
# Allen and I. D. Brown [Acta Cryst. (1991), A47, 655-685].                  #
#                                                                            #
# The current version of the core CIF dictionary is obtainable from          #
# ftp://ftp.iucr.org/pub/cif_core.dic.                                       #
#                                                                            #
# Software is freely available for graphical display of the structure(s)     #
# in this CIF. For information consult the CIF software page                 #
# http://www.iucr.org/resources/cif/software.                                #
#                                                                            #
# This file may be used for bona fide research purposes within the           #
# scientific community so long as proper attribution is given to the journal # 
# article from which it was obtained.                                        #
#                                                                            #
##############################################################################
data_global
_audit_creation_method     ?
_journal_date_recd_electronic     2012-05-27
_journal_date_accepted     2012-05-30
_journal_name_full     'Acta Crystallographica, Section E'
_journal_year     2012
_journal_volume     68
_journal_issue      7
_journal_page_first     o2011
_journal_page_last     o2011
_journal_paper_category     QO
_journal_paper_doi     10.1107/S1600536812024798
_journal_coeditor_code     HB6825
_publ_contact_author
;
Muhammad Nawaz Tahir
University of Sargodha
Department of Physics
Sargodha
Pakistan
;
_publ_contact_author_email     'dmntahir_uos@yahoo.com'
_publ_contact_author_fax     '0092 48 32 22 121'
_publ_contact_author_phone     '0092 48 92 30 914'
_publ_section_title
;
2-Ethoxy-6-{(<i>E</i>)-[(4-methylphenyl)imino]methyl}phenol
;
loop_
    _publ_author_name
    _publ_author_address
    'Shaheen, Muhammad Ashraf '
;
Department of Chemistry
University of Sargodha
Sargodha
Pakistan
;
    'Tahir, M. Nawaz'
;
Department of Physics
University of Sargodha
Sargodha
Pakistan
;
    'Rana Muhammad Irfan'
;
Department of Chemistry
University of Sargodha
Sargodha
Pakistan
;
    'Shahid Iqbal'
;
Department of Chemistry
University of Sargodha
Sargodha
Pakistan
;
    'Saeed Ahmad'
;
Department of Chemistry
University of Engineering and Technology
Lahore 54890
Pakistan
;
data_I
_audit_creation_method     SHELXL-97
_chemical_name_systematic
;
2-Ethoxy-6-{(<i>E</i>)-[(4-methylphenyl)imino]methyl}phenol
;
_chemical_name_common     ?
_chemical_formula_moiety     'C16 H17 N O2'
_chemical_formula_sum     'C16 H17 N O2'
_chemical_formula_iupac     'C16 H17 N O2'
_chemical_formula_weight     255.31
_symmetry_cell_setting     monoclinic
_symmetry_space_group_name_H-M     'C 2/c'
_symmetry_space_group_name_Hall     '-C 2yc'
loop_
    _symmetry_equiv_pos_site_id
    _symmetry_equiv_pos_as_xyz
    1 x,y,z
    2 -x,y,1/2-z
    3 -x,-y,-z
    4 x,-y,1/2+z
    5 1/2+x,1/2+y,z
    6 1/2-x,1/2+y,1/2-z
    7 1/2-x,1/2-y,-z
    8 1/2+x,1/2-y,1/2+z
_cell_length_a     29.5126(11)
_cell_length_b     6.8703(3)
_cell_length_c     28.2167(13)
_cell_angle_alpha     90
_cell_angle_beta     102.986(3)
_cell_angle_gamma     90
_cell_volume     5574.9(4)
_cell_formula_units_Z     16
_cell_measurement_reflns_used     2075
_cell_measurement_theta_min     1.80
_cell_measurement_theta_max     25.25
_cell_measurement_temperature     296(2)
_exptl_crystal_description     prism
_exptl_crystal_colour     'orange'
_exptl_crystal_size_max     0.30
_exptl_crystal_size_mid     0.25
_exptl_crystal_size_min     0.22
_exptl_crystal_density_diffrn     1.217
_exptl_crystal_density_meas     ?
_exptl_crystal_density_method     'not measured'
_exptl_crystal_F_000     2176
_exptl_absorpt_coefficient_mu     0.080
_exptl_absorpt_correction_type     multi-scan
_exptl_absorpt_process_details     '(SADABS; Bruker, 2005)'
_exptl_absorpt_correction_T_min     0.975
_exptl_absorpt_correction_T_max     0.985
_exptl_special_details
;
;
_diffrn_ambient_temperature     296(2)
_diffrn_radiation_type     MoK\a
_diffrn_radiation_wavelength     0.71073
_diffrn_radiation_source     'fine-focus sealed tube'
_diffrn_radiation_monochromator     graphite
_diffrn_measurement_device_type     'Bruker Kappa APEXII CCD'
_diffrn_measurement_method     \w
_diffrn_detector_area_resol_mean     8.10
_diffrn_reflns_number     20559
_diffrn_reflns_av_R_equivalents     0.0825
_diffrn_reflns_av_sigmaI/netI     0.0891
_diffrn_reflns_theta_min     1.80
_diffrn_reflns_theta_max     25.25
_diffrn_reflns_theta_full     25.25
_diffrn_measured_fraction_theta_max     0.987
_diffrn_measured_fraction_theta_full     0.987
_diffrn_reflns_limit_h_min     -35
_diffrn_reflns_limit_h_max     35
_diffrn_reflns_limit_k_min     -8
_diffrn_reflns_limit_k_max     8
_diffrn_reflns_limit_l_min     -33
_diffrn_reflns_limit_l_max     33
_diffrn_standards_number     0
_diffrn_standards_interval_count     ?
_diffrn_standards_interval_time     ?
_diffrn_standards_decay_%     ?
_refine_special_details
;
Refinement of <i>F</i>^2^ against ALL reflections. The weighted <i>R</i>-factor
<i>wR</i> and goodness of fit <i>S</i> are based on <i>F</i>^2^, conventional
<i>R</i>-factors <i>R</i> are based on <i>F</i>, with <i>F</i> set to zero for
negative <i>F</i>^2^. The threshold expression of <i>F</i>^2^ >
\s(<i>F</i>^2^) is used only for calculating <i>R</i>-factors(gt) <i>etc</i>.
and is not relevant to the choice of reflections for refinement.
<i>R</i>-factors based on <i>F</i>^2^ are statistically about twice as large
as those based on <i>F</i>, and <i>R</i>- factors based on ALL data will be
even larger.
;
_reflns_number_total     5040
_reflns_number_gt     2075
_reflns_threshold_expression     I>2\s(I)
_refine_ls_structure_factor_coef     Fsqd
_refine_ls_matrix_type     full
_refine_ls_R_factor_all     0.1749
_refine_ls_R_factor_gt     0.0635
_refine_ls_wR_factor_gt     0.1302
_refine_ls_wR_factor_ref     0.1807
_refine_ls_goodness_of_fit_ref     0.983
_refine_ls_restrained_S_all     0.983
_refine_ls_number_reflns     5040
_refine_ls_number_parameters     346
_refine_ls_number_restraints     0
_refine_ls_hydrogen_treatment     constr
_refine_ls_weighting_scheme     calc
_refine_ls_weighting_details
                 'calc w=1/[\s^2^(Fo^2^)+(0.0710P)^2^] where P=(Fo^2^+2Fc^2^)/3'
_atom_sites_solution_hydrogens     geom
_atom_sites_solution_primary     direct
_atom_sites_solution_secondary     difmap
_refine_ls_shift/su_max     0.001
_refine_ls_shift/su_mean     0.000
_refine_diff_density_max     0.246
_refine_diff_density_min     -0.176
_refine_ls_extinction_method     'SHELXL97 (Sheldrick, 2008)'
_refine_ls_extinction_coef     0.0022(8)
_refine_ls_extinction_expression
                                  'Fc^*^=kFc[1+0.001xFc^2^\l^3^/sin(2\q)]^-1/4^'
loop_
    _atom_type_symbol
    _atom_type_description
    _atom_type_scat_dispersion_real
    _atom_type_scat_dispersion_imag
    _atom_type_scat_source
    'C' 'C' 0.0033 0.0016
                         'International Tables Vol C Tables 4.2.6.8 and 6.1.1.4'
    'H' 'H' 0.0000 0.0000
                         'International Tables Vol C Tables 4.2.6.8 and 6.1.1.4'
    'N' 'N' 0.0061 0.0033
                         'International Tables Vol C Tables 4.2.6.8 and 6.1.1.4'
    'O' 'O' 0.0106 0.0060
                         'International Tables Vol C Tables 4.2.6.8 and 6.1.1.4'
_computing_data_collection     'APEX2 (Bruker, 2009)'
_computing_cell_refinement     'SAINT (Bruker, 2009)'
_computing_data_reduction     'SAINT (Bruker, 2009)'
_computing_structure_solution     'SHELXS97 (Sheldrick, 2008)'
_computing_structure_refinement     'SHELXL97 (Sheldrick, 2008)'
_computing_molecular_graphics
                  'ORTEP-3 for Windows (Farrugia, 1997) and PLATON (Spek, 2009)'
_computing_publication_material
;
WinGX (Farrugia, 1999) and PLATON (Spek, 2009)
;
loop_
    _atom_site_type_symbol
    _atom_site_label
    _atom_site_fract_x
    _atom_site_fract_y
    _atom_site_fract_z
    _atom_site_U_iso_or_equiv
    _atom_site_thermal_displace_type
    _atom_site_calc_flag
    _atom_site_refinement_flags
    _atom_site_occupancy
    _atom_site_disorder_assembly
    _atom_site_disorder_group
    O O1 0.10580(7) 0.6814(3) 0.19524(10) 0.0684(10) Uani . . 1.000 . -16
    O O2 0.01761(7) 0.6161(3) 0.18973(9) 0.0585(10) Uani . . 1.000 . -16
    N N1 0.18746(9) 0.5514(5) 0.19299(10) 0.0550(11) Uani . . 1.000 . -16
    C C1 0.12297(10) 0.3411(5) 0.19135(12) 0.0461(12) Uani . . 1.000 . -16
    C C2 0.09199(11) 0.4939(5) 0.19246(12) 0.0473(14) Uani . . 1.000 . -16
    C C3 0.04488(11) 0.4545(5) 0.18944(12) 0.0468(12) Uani . . 1.000 . -16
    C C4 0.02948(11) 0.2647(5) 0.18598(12) 0.0574(16) Uani . . 1.000 . -16
    C C5 0.06006(12) 0.1118(5) 0.18585(13) 0.0629(17) Uani . . 1.000 . -16
    C C6 0.10630(11) 0.1513(5) 0.18828(12) 0.0580(16) Uani . . 1.000 . -16
    C C7 -0.03139(10) 0.5835(6) 0.18454(13) 0.0620(16) Uani . . 1.000 . -16
    C C8 -0.05326(11) 0.7791(6) 0.18882(13) 0.0721(16) Uani . . 1.000 . -16
    C C9 0.17137(11) 0.3781(5) 0.19224(12) 0.0527(16) Uani . . 1.000 . -16
    C C10 0.23446(11) 0.5901(6) 0.19178(12) 0.0533(14) Uani . . 1.000 . -16
    C C11 0.27089(11) 0.4584(6) 0.20317(13) 0.0670(16) Uani . . 1.000 . -16
    C C12 0.31500(12) 0.5126(7) 0.19954(15) 0.0753(18) Uani . . 1.000 . -16
    C C13 0.32467(12) 0.6948(7) 0.18545(13) 0.0665(19) Uani . . 1.000 . -16
    C C14 0.28869(14) 0.8279(7) 0.17494(14) 0.0794(17) Uani . . 1.000 . -16
    C C15 0.24410(12) 0.7749(6) 0.17846(14) 0.0710(16) Uani . . 1.000 . -16
    C C16 0.37347(8) 0.7535(4) 0.18219(13) 0.097(2) Uani . . 1.000 . -16
    O O3 0.39693(6) 0.0489(3) 0.05775(9) 0.0672(10) Uani . . 1.000 . -16
    O O4 0.48472(7) 0.1144(3) 0.06181(8) 0.0594(10) Uani . . 1.000 . -16
    N N2 0.31507(8) 0.1776(4) 0.05970(10) 0.0540(11) Uani . . 1.000 . -16
    C C17 0.37945(10) 0.3890(5) 0.06123(12) 0.0470(12) Uani . . 1.000 . -16
    C C18 0.41055(10) 0.2363(5) 0.05998(12) 0.0479(12) Uani . . 1.000 . -16
    C C19 0.45777(11) 0.2768(5) 0.06204(12) 0.0493(14) Uani . . 1.000 . -16
    C C20 0.47255(11) 0.4658(6) 0.06428(13) 0.0578(16) Uani . . 1.000 . -16
    C C21 0.44186(12) 0.6194(5) 0.06494(13) 0.0636(17) Uani . . 1.000 . -16
    C C22 0.39611(11) 0.5794(5) 0.06345(12) 0.0598(16) Uani . . 1.000 . -16
    C C23 0.53338(10) 0.1477(6) 0.06427(14) 0.0652(16) Uani . . 1.000 . -16
    C C24 0.55535(11) -0.0499(6) 0.06255(14) 0.0765(16) Uani . . 1.000 . -16
    C C25 0.33127(10) 0.3496(5) 0.06107(12) 0.0519(16) Uani . . 1.000 . -16
    C C26 0.26797(10) 0.1379(6) 0.06073(12) 0.0520(16) Uani . . 1.000 . -16
    C C27 0.23819(12) 0.2710(6) 0.07524(13) 0.0686(16) Uani . . 1.000 . -16
    C C28 0.19325(13) 0.2127(7) 0.07633(14) 0.0766(19) Uani . . 1.000 . -16
    C C29 0.17740(12) 0.0278(7) 0.06428(14) 0.0694(18) Uani . . 1.000 . -16
    C C30 0.20727(12) -0.1006(6) 0.05007(14) 0.0743(17) Uani . . 1.000 . -16
    C C31 0.25229(11) -0.0466(6) 0.04814(14) 0.0666(16) Uani . . 1.000 . -16
    C C32 0.12886(12) -0.0360(7) 0.06682(16) 0.101(2) Uani . . 1.000 . -16
    H H1 0.13371 0.68676 0.19605 0.1027 Uiso . . 1.000 . -16
    H H4 -0.00187 0.23879 0.18369 0.0689 Uiso . . 1.000 . -16
    H H5 0.04949 -0.01611 0.18414 0.0755 Uiso . . 1.000 . -16
    H H6 0.12678 0.04878 0.18786 0.0694 Uiso . . 1.000 . -16
    H H7A -0.03675 0.49650 0.20979 0.0740 Uiso . . 1.000 . -16
    H H7B -0.04466 0.52550 0.15315 0.0740 Uiso . . 1.000 . -16
    H H8A -0.04101 0.83189 0.22062 0.1082 Uiso . . 1.000 . -16
    H H8B -0.08634 0.76427 0.18387 0.1082 Uiso . . 1.000 . -16
    H H8C -0.04637 0.86579 0.16469 0.1082 Uiso . . 1.000 . -16
    H H9 0.19133 0.27337 0.19226 0.0633 Uiso . . 1.000 . -16
    H H11 0.26559 0.33328 0.21328 0.0803 Uiso . . 1.000 . -16
    H H12 0.33892 0.42183 0.20695 0.0901 Uiso . . 1.000 . -16
    H H14 0.29434 0.95355 0.16546 0.0954 Uiso . . 1.000 . -16
    H H15 0.22034 0.86659 0.17166 0.0848 Uiso . . 1.000 . -16
    H H16A 0.39353 0.75171 0.21409 0.1453 Uiso . . 1.000 . -16
    H H16B 0.37283 0.88227 0.16884 0.1453 Uiso . . 1.000 . -16
    H H16C 0.38490 0.66367 0.16157 0.1453 Uiso . . 1.000 . -16
    H H3 0.36940 0.04294 0.05871 0.1006 Uiso . . 1.000 . -16
    H H20 0.50366 0.49238 0.06538 0.0696 Uiso . . 1.000 . -16
    H H21 0.45232 0.74747 0.06637 0.0763 Uiso . . 1.000 . -16
    H H22 0.37562 0.68183 0.06394 0.0715 Uiso . . 1.000 . -16
    H H23A 0.54759 0.21451 0.09421 0.0781 Uiso . . 1.000 . -16
    H H23B 0.53738 0.22683 0.03703 0.0781 Uiso . . 1.000 . -16
    H H24A 0.54192 -0.11186 0.03213 0.1145 Uiso . . 1.000 . -16
    H H24B 0.54986 -0.12861 0.08882 0.1145 Uiso . . 1.000 . -16
    H H24C 0.58822 -0.03496 0.06560 0.1145 Uiso . . 1.000 . -16
    H H25 0.31139 0.45384 0.06200 0.0619 Uiso . . 1.000 . -16
    H H27 0.24816 0.39701 0.08407 0.0823 Uiso . . 1.000 . -16
    H H28 0.17328 0.30243 0.08558 0.0922 Uiso . . 1.000 . -16
    H H30 0.19725 -0.22678 0.04151 0.0891 Uiso . . 1.000 . -16
    H H31 0.27184 -0.13652 0.03824 0.0798 Uiso . . 1.000 . -16
    H H32A 0.11408 0.06568 0.08117 0.1515 Uiso . . 1.000 . -16
    H H32B 0.13071 -0.15157 0.08630 0.1515 Uiso . . 1.000 . -16
    H H32C 0.11102 -0.06260 0.03461 0.1515 Uiso . . 1.000 . -16
loop_
    _atom_site_aniso_label
    _atom_site_aniso_U_11
    _atom_site_aniso_U_22
    _atom_site_aniso_U_33
    _atom_site_aniso_U_12
    _atom_site_aniso_U_13
    _atom_site_aniso_U_23
    O1 0.0416(14) 0.0433(17) 0.122(2) -0.0037(11) 0.0222(14) -0.0038(15)
    O2 0.0341(14) 0.0511(17) 0.0919(19) 0.0002(11) 0.0178(11) -0.0033(14)
    N1 0.0366(17) 0.054(2) 0.075(2) 0.0002(15) 0.0137(13) 0.0008(18)
    C1 0.040(2) 0.040(2) 0.059(2) 0.0006(17) 0.0126(15) -0.0014(18)
    C2 0.041(2) 0.038(2) 0.063(3) -0.0057(16) 0.0121(15) -0.0018(18)
    C3 0.043(2) 0.038(2) 0.060(2) -0.0002(18) 0.0128(15) -0.0001(19)
    C4 0.044(2) 0.052(3) 0.077(3) -0.0044(19) 0.0155(17) -0.004(2)
    C5 0.057(3) 0.042(3) 0.090(3) -0.0063(19) 0.017(2) -0.001(2)
    C6 0.052(2) 0.047(3) 0.076(3) 0.0087(18) 0.0163(17) -0.001(2)
    C7 0.035(2) 0.076(3) 0.077(3) 0.0011(18) 0.0166(17) 0.006(2)
    C8 0.045(2) 0.085(3) 0.088(3) 0.016(2) 0.0186(18) 0.003(2)
    C9 0.043(2) 0.050(3) 0.065(3) 0.0067(18) 0.0122(16) 0.004(2)
    C10 0.041(2) 0.061(3) 0.059(2) -0.0005(19) 0.0138(16) 0.001(2)
    C11 0.046(2) 0.066(3) 0.090(3) 0.000(2) 0.0172(19) 0.007(2)
    C12 0.042(2) 0.088(4) 0.097(3) 0.003(2) 0.018(2) -0.007(3)
    C13 0.049(3) 0.093(4) 0.060(3) -0.010(2) 0.0175(19) -0.008(3)
    C14 0.063(3) 0.087(3) 0.089(3) -0.017(3) 0.019(2) 0.019(3)
    C15 0.051(2) 0.070(3) 0.092(3) -0.001(2) 0.0161(19) 0.014(3)
    C16 0.052(2) 0.150(5) 0.095(3) -0.025(3) 0.031(2) -0.005(3)
    O3 0.0427(14) 0.0433(17) 0.119(2) -0.0046(12) 0.0256(12) 0.0009(15)
    O4 0.0348(14) 0.0553(18) 0.0910(19) -0.0002(11) 0.0202(12) -0.0012(14)
    N2 0.0412(18) 0.048(2) 0.073(2) -0.0004(14) 0.0135(13) -0.0014(17)
    C17 0.038(2) 0.039(2) 0.064(2) 0.0015(16) 0.0112(15) 0.0012(19)
    C18 0.042(2) 0.042(2) 0.061(2) -0.0069(17) 0.0141(16) 0.0009(19)
    C19 0.040(2) 0.044(3) 0.065(2) -0.0029(18) 0.0142(16) -0.003(2)
    C20 0.045(2) 0.051(3) 0.077(3) -0.0080(19) 0.0131(17) 0.000(2)
    C21 0.060(3) 0.044(3) 0.087(3) -0.008(2) 0.017(2) 0.000(2)
    C22 0.053(2) 0.047(3) 0.079(3) 0.0012(19) 0.0142(18) 0.003(2)
    C23 0.035(2) 0.083(3) 0.080(3) -0.0020(19) 0.0182(17) 0.007(2)
    C24 0.046(2) 0.095(3) 0.090(3) 0.015(2) 0.0184(19) -0.005(3)
    C25 0.041(2) 0.047(3) 0.067(3) 0.0054(17) 0.0106(16) 0.001(2)
    C26 0.034(2) 0.059(3) 0.063(3) 0.0003(18) 0.0109(16) -0.004(2)
    C27 0.053(2) 0.075(3) 0.083(3) 0.002(2) 0.0261(19) -0.011(2)
    C28 0.048(3) 0.101(4) 0.087(3) 0.006(2) 0.028(2) -0.014(3)
    C29 0.043(2) 0.103(4) 0.065(3) -0.007(2) 0.0181(18) 0.000(3)
    C30 0.051(3) 0.086(3) 0.088(3) -0.017(2) 0.020(2) -0.009(3)
    C31 0.049(2) 0.067(3) 0.088(3) -0.003(2) 0.0244(19) -0.005(2)
    C32 0.052(3) 0.158(5) 0.101(4) -0.023(3) 0.035(2) -0.003(3)
_geom_special_details
;
Bond distances, angles <i>etc</i>. have been calculated using the rounded
fractional coordinates. All su's are estimated from the variances of the
(full) variance-covariance matrix. The cell e.s.d.'s are taken into account in
the estimation of distances, angles and torsion angles
;
loop_
    _geom_bond_atom_site_label_1
    _geom_bond_atom_site_label_2
    _geom_bond_site_symmetry_1
    _geom_bond_site_symmetry_2
    _geom_bond_distance
    _geom_bond_publ_flag
    O1 C2 . . 1.348(4) no
    O2 C3 . . 1.372(4) no
    O2 C7 . . 1.438(4) no
    O1 H1 . . 0.8200 no
    O3 C18 . . 1.346(4) no
    O4 C19 . . 1.371(4) no
    O4 C23 . . 1.440(4) no
    O3 H3 . . 0.8200 no
    N1 C9 . . 1.280(5) no
    N1 C10 . . 1.420(4) no
    N2 C25 . . 1.272(4) no
    N2 C26 . . 1.423(4) no
    C1 C6 . . 1.390(5) no
    C1 C2 . . 1.397(5) no
    C1 C9 . . 1.446(5) no
    C2 C3 . . 1.400(5) no
    C3 C4 . . 1.377(5) no
    C4 C5 . . 1.386(5) no
    C5 C6 . . 1.378(5) no
    C7 C8 . . 1.507(6) no
    C10 C15 . . 1.372(6) no
    C10 C11 . . 1.387(5) no
    C11 C12 . . 1.380(5) no
    C12 C13 . . 1.363(7) no
    C13 C14 . . 1.382(6) no
    C13 C16 . . 1.518(5) no
    C14 C15 . . 1.390(6) no
    C4 H4 . . 0.9300 no
    C5 H5 . . 0.9300 no
    C6 H6 . . 0.9300 no
    C7 H7A . . 0.9700 no
    C7 H7B . . 0.9700 no
    C8 H8C . . 0.9600 no
    C8 H8A . . 0.9600 no
    C8 H8B . . 0.9600 no
    C9 H9 . . 0.9300 no
    C11 H11 . . 0.9300 no
    C12 H12 . . 0.9300 no
    C14 H14 . . 0.9300 no
    C15 H15 . . 0.9300 no
    C16 H16C . . 0.9600 no
    C16 H16A . . 0.9600 no
    C16 H16B . . 0.9600 no
    C17 C22 . . 1.394(5) no
    C17 C25 . . 1.447(4) no
    C17 C18 . . 1.400(5) no
    C18 C19 . . 1.409(5) no
    C19 C20 . . 1.367(5) no
    C20 C21 . . 1.394(5) no
    C21 C22 . . 1.369(5) no
    C23 C24 . . 1.510(6) no
    C26 C31 . . 1.369(6) no
    C26 C27 . . 1.392(5) no
    C27 C28 . . 1.392(5) no
    C28 C29 . . 1.370(7) no
    C29 C32 . . 1.515(5) no
    C29 C30 . . 1.369(6) no
    C30 C31 . . 1.392(5) no
    C20 H20 . . 0.9300 no
    C21 H21 . . 0.9300 no
    C22 H22 . . 0.9300 no
    C23 H23A . . 0.9700 no
    C23 H23B . . 0.9700 no
    C24 H24A . . 0.9600 no
    C24 H24B . . 0.9600 no
    C24 H24C . . 0.9600 no
    C25 H25 . . 0.9300 no
    C27 H27 . . 0.9300 no
    C28 H28 . . 0.9300 no
    C30 H30 . . 0.9300 no
    C31 H31 . . 0.9300 no
    C32 H32A . . 0.9600 no
    C32 H32B . . 0.9600 no
    C32 H32C . . 0.9600 no
loop_
    _geom_angle_atom_site_label_1
    _geom_angle_atom_site_label_2
    _geom_angle_atom_site_label_3
    _geom_angle_site_symmetry_1
    _geom_angle_site_symmetry_2
    _geom_angle_site_symmetry_3
    _geom_angle
    _geom_angle_publ_flag
    C3 O2 C7 . . . 116.8(3) no
    C2 O1 H1 . . . 109.00 no
    C19 O4 C23 . . . 116.3(3) no
    C18 O3 H3 . . . 110.00 no
    C9 N1 C10 . . . 122.3(3) no
    C25 N2 C26 . . . 122.7(3) no
    C2 C1 C6 . . . 118.8(3) no
    C2 C1 C9 . . . 121.1(3) no
    C6 C1 C9 . . . 120.1(3) no
    O1 C2 C3 . . . 118.1(3) no
    O1 C2 C1 . . . 121.9(3) no
    C1 C2 C3 . . . 120.0(3) no
    C2 C3 C4 . . . 119.7(3) no
    O2 C3 C4 . . . 125.6(3) no
    O2 C3 C2 . . . 114.8(3) no
    C3 C4 C5 . . . 120.9(3) no
    C4 C5 C6 . . . 119.3(3) no
    C1 C6 C5 . . . 121.4(3) no
    O2 C7 C8 . . . 107.0(3) no
    N1 C9 C1 . . . 121.7(3) no
    C11 C10 C15 . . . 118.0(3) no
    N1 C10 C15 . . . 116.3(3) no
    N1 C10 C11 . . . 125.7(4) no
    C10 C11 C12 . . . 120.1(4) no
    C11 C12 C13 . . . 122.2(4) no
    C12 C13 C14 . . . 118.0(4) no
    C14 C13 C16 . . . 120.3(4) no
    C12 C13 C16 . . . 121.7(3) no
    C13 C14 C15 . . . 120.4(4) no
    C10 C15 C14 . . . 121.3(4) no
    C5 C4 H4 . . . 120.00 no
    C3 C4 H4 . . . 120.00 no
    C6 C5 H5 . . . 120.00 no
    C4 C5 H5 . . . 120.00 no
    C5 C6 H6 . . . 119.00 no
    C1 C6 H6 . . . 119.00 no
    O2 C7 H7B . . . 110.00 no
    H7A C7 H7B . . . 109.00 no
    C8 C7 H7A . . . 110.00 no
    C8 C7 H7B . . . 110.00 no
    O2 C7 H7A . . . 110.00 no
    H8A C8 H8B . . . 109.00 no
    H8A C8 H8C . . . 109.00 no
    H8B C8 H8C . . . 109.00 no
    C7 C8 H8A . . . 109.00 no
    C7 C8 H8B . . . 109.00 no
    C7 C8 H8C . . . 109.00 no
    N1 C9 H9 . . . 119.00 no
    C1 C9 H9 . . . 119.00 no
    C12 C11 H11 . . . 120.00 no
    C10 C11 H11 . . . 120.00 no
    C13 C12 H12 . . . 119.00 no
    C11 C12 H12 . . . 119.00 no
    C13 C14 H14 . . . 120.00 no
    C15 C14 H14 . . . 120.00 no
    C10 C15 H15 . . . 119.00 no
    C14 C15 H15 . . . 119.00 no
    C13 C16 H16C . . . 109.00 no
    H16A C16 H16C . . . 109.00 no
    H16B C16 H16C . . . 109.00 no
    H16A C16 H16B . . . 109.00 no
    C13 C16 H16A . . . 109.00 no
    C13 C16 H16B . . . 109.00 no
    C18 C17 C22 . . . 118.6(3) no
    C18 C17 C25 . . . 120.6(3) no
    C22 C17 C25 . . . 120.8(3) no
    O3 C18 C19 . . . 118.2(3) no
    C17 C18 C19 . . . 119.9(3) no
    O3 C18 C17 . . . 121.8(3) no
    O4 C19 C20 . . . 126.4(3) no
    C18 C19 C20 . . . 119.5(3) no
    O4 C19 C18 . . . 114.1(3) no
    C19 C20 C21 . . . 121.2(3) no
    C20 C21 C22 . . . 119.1(3) no
    C17 C22 C21 . . . 121.7(3) no
    O4 C23 C24 . . . 106.6(3) no
    N2 C25 C17 . . . 122.4(3) no
    N2 C26 C31 . . . 116.6(3) no
    C27 C26 C31 . . . 119.1(3) no
    N2 C26 C27 . . . 124.3(3) no
    C26 C27 C28 . . . 119.0(4) no
    C27 C28 C29 . . . 122.4(4) no
    C28 C29 C30 . . . 117.6(4) no
    C28 C29 C32 . . . 122.0(4) no
    C30 C29 C32 . . . 120.4(4) no
    C29 C30 C31 . . . 121.5(4) no
    C26 C31 C30 . . . 120.4(3) no
    C19 C20 H20 . . . 119.00 no
    C21 C20 H20 . . . 119.00 no
    C20 C21 H21 . . . 120.00 no
    C22 C21 H21 . . . 120.00 no
    C17 C22 H22 . . . 119.00 no
    C21 C22 H22 . . . 119.00 no
    O4 C23 H23A . . . 110.00 no
    O4 C23 H23B . . . 110.00 no
    C24 C23 H23A . . . 110.00 no
    C24 C23 H23B . . . 110.00 no
    H23A C23 H23B . . . 109.00 no
    C23 C24 H24A . . . 109.00 no
    C23 C24 H24B . . . 109.00 no
    C23 C24 H24C . . . 109.00 no
    H24A C24 H24B . . . 109.00 no
    H24A C24 H24C . . . 109.00 no
    H24B C24 H24C . . . 109.00 no
    N2 C25 H25 . . . 119.00 no
    C17 C25 H25 . . . 119.00 no
    C26 C27 H27 . . . 120.00 no
    C28 C27 H27 . . . 120.00 no
    C27 C28 H28 . . . 119.00 no
    C29 C28 H28 . . . 119.00 no
    C29 C30 H30 . . . 119.00 no
    C31 C30 H30 . . . 119.00 no
    C26 C31 H31 . . . 120.00 no
    C30 C31 H31 . . . 120.00 no
    C29 C32 H32A . . . 109.00 no
    C29 C32 H32B . . . 109.00 no
    C29 C32 H32C . . . 109.00 no
    H32A C32 H32B . . . 109.00 no
    H32A C32 H32C . . . 109.00 no
    H32B C32 H32C . . . 109.00 no
loop_
    _geom_torsion_atom_site_label_1
    _geom_torsion_atom_site_label_2
    _geom_torsion_atom_site_label_3
    _geom_torsion_atom_site_label_4
    _geom_torsion_site_symmetry_1
    _geom_torsion_site_symmetry_2
    _geom_torsion_site_symmetry_3
    _geom_torsion_site_symmetry_4
    _geom_torsion
    _geom_torsion_publ_flag
    C7 O2 C3 C2 . . . . 177.4(3) no
    C7 O2 C3 C4 . . . . -1.9(5) no
    C3 O2 C7 C8 . . . . 176.8(3) no
    C19 O4 C23 C24 . . . . -179.0(3) no
    C23 O4 C19 C20 . . . . 0.1(5) no
    C23 O4 C19 C18 . . . . -179.5(3) no
    C9 N1 C10 C15 . . . . 161.4(3) no
    C10 N1 C9 C1 . . . . -177.3(3) no
    C9 N1 C10 C11 . . . . -19.1(5) no
    C25 N2 C26 C31 . . . . 165.7(3) no
    C25 N2 C26 C27 . . . . -16.7(5) no
    C26 N2 C25 C17 . . . . 178.4(3) no
    C9 C1 C2 O1 . . . . -1.2(5) no
    C9 C1 C2 C3 . . . . 177.2(3) no
    C6 C1 C2 C3 . . . . -1.4(5) no
    C6 C1 C2 O1 . . . . -179.8(3) no
    C2 C1 C9 N1 . . . . -1.6(5) no
    C2 C1 C6 C5 . . . . 0.7(5) no
    C9 C1 C6 C5 . . . . -178.0(3) no
    C6 C1 C9 N1 . . . . 177.0(3) no
    C1 C2 C3 O2 . . . . -178.5(3) no
    O1 C2 C3 O2 . . . . -0.1(4) no
    O1 C2 C3 C4 . . . . 179.3(3) no
    C1 C2 C3 C4 . . . . 0.8(5) no
    O2 C3 C4 C5 . . . . 179.8(3) no
    C2 C3 C4 C5 . . . . 0.5(5) no
    C3 C4 C5 C6 . . . . -1.3(5) no
    C4 C5 C6 C1 . . . . 0.7(5) no
    N1 C10 C15 C14 . . . . -178.5(3) no
    C15 C10 C11 C12 . . . . -2.0(5) no
    N1 C10 C11 C12 . . . . 178.6(3) no
    C11 C10 C15 C14 . . . . 2.0(6) no
    C10 C11 C12 C13 . . . . 0.8(6) no
    C11 C12 C13 C14 . . . . 0.5(6) no
    C11 C12 C13 C16 . . . . 179.2(4) no
    C16 C13 C14 C15 . . . . -179.3(3) no
    C12 C13 C14 C15 . . . . -0.5(6) no
    C13 C14 C15 C10 . . . . -0.8(6) no
    C22 C17 C18 O3 . . . . -179.9(3) no
    C22 C17 C18 C19 . . . . 1.4(5) no
    C25 C17 C18 O3 . . . . 1.2(5) no
    C25 C17 C18 C19 . . . . -177.6(3) no
    C18 C17 C22 C21 . . . . -0.7(5) no
    C25 C17 C22 C21 . . . . 178.2(3) no
    C18 C17 C25 N2 . . . . -0.2(5) no
    C22 C17 C25 N2 . . . . -179.1(3) no
    O3 C18 C19 O4 . . . . -0.4(4) no
    O3 C18 C19 C20 . . . . 179.9(3) no
    C17 C18 C19 O4 . . . . 178.4(3) no
    C17 C18 C19 C20 . . . . -1.3(5) no
    O4 C19 C20 C21 . . . . -179.1(3) no
    C18 C19 C20 C21 . . . . 0.5(5) no
    C19 C20 C21 C22 . . . . 0.2(5) no
    C20 C21 C22 C17 . . . . -0.1(5) no
    N2 C26 C27 C28 . . . . -177.7(3) no
    C31 C26 C27 C28 . . . . -0.3(5) no
    N2 C26 C31 C30 . . . . 177.3(3) no
    C27 C26 C31 C30 . . . . -0.3(6) no
    C26 C27 C28 C29 . . . . 1.0(6) no
    C27 C28 C29 C30 . . . . -1.0(6) no
    C27 C28 C29 C32 . . . . 178.4(4) no
    C28 C29 C30 C31 . . . . 0.4(6) no
    C32 C29 C30 C31 . . . . -179.0(4) no
    C29 C30 C31 C26 . . . . 0.3(6) no
loop_
    _geom_hbond_atom_site_label_D
    _geom_hbond_atom_site_label_H
    _geom_hbond_atom_site_label_A
    _geom_hbond_site_symmetry_A
    _geom_hbond_distance_DH
    _geom_hbond_distance_HA
    _geom_hbond_distance_DA
    _geom_hbond_angle_DHA
    _geom_hbond_publ_flag
    O1 H1 N1 . 0.82 1.86 2.584(4) 147 yes
    O3 H3 N2 . 0.82 1.86 2.585(3) 147 yes
    C24 H24A O4 3_655 0.96 2.59 3.470(4) 153 yes
_iucr_refine_instructions_details
;
TITL U2IRFAN_0m in C2/c
CELL 0.71073 29.5126 6.8703 28.2167 90.000 102.986 90.000
ZERR 16.00 0.0011 0.0003 0.0013 0.000 0.003 0.000
LATT 7
SYMM -x, y, -z+1/2
SFAC C  H  N  O
UNIT 256  272  16  32
L.S. 20
OMIT -3 50.5
ACTA
BOND $H
HTAB
CONF
LIST 4
FMAP 2
PLAN 10
TEMP 23.000
MPLA 11 C1 C2 C3 C4 C5 C6 C7 C8 C9 O1 O2
MPLA 8 N1 C10 C11 C12 C13 C14 C15 C16
MPLA 11 C17 C18 C19 C20 C21 C22 C23 C24 C25 O3 O4
MPLA 8 N2 C26 C27 C28 C29 C30 C31 C32
WGHT    0.071000
EXTI    0.000217
FVAR       0.02608
MOLE 1
O1    4    0.105795    0.681396    0.195244    11.00000    0.04158    0.04326 =
         0.12231   -0.00378    0.02223   -0.00366
AFIX 147
H1    2    0.133714    0.686758    0.196047    11.00000   -1.50000
AFIX   0
O2    4    0.017611    0.616126    0.189730    11.00000    0.03407    0.05111 =
         0.09194   -0.00332    0.01778    0.00019
N1    3    0.187455    0.551386    0.192992    11.00000    0.03663    0.05411 =
         0.07445    0.00078    0.01370    0.00021
C1    1    0.122970    0.341057    0.191353    11.00000    0.03994    0.03999 =
         0.05892   -0.00136    0.01259    0.00060
C2    1    0.091985    0.493919    0.192459    11.00000    0.04086    0.03757 =
         0.06300   -0.00175    0.01214   -0.00571
C3    1    0.044878    0.454515    0.189445    11.00000    0.04296    0.03776 =
         0.06035   -0.00008    0.01279   -0.00016
C4    1    0.029480    0.264680    0.185979    11.00000    0.04413    0.05207 =
         0.07698   -0.00391    0.01551   -0.00440
AFIX  43
H4    2   -0.001868    0.238786    0.183695    11.00000   -1.20000
AFIX   0
C5    1    0.060060    0.111792    0.185850    11.00000    0.05676    0.04240 =
         0.08989   -0.00117    0.01705   -0.00632
AFIX  43
H5    2    0.049495   -0.016106    0.184140    11.00000   -1.20000
AFIX   0
C6    1    0.106298    0.151304    0.188282    11.00000    0.05150    0.04730 =
         0.07558   -0.00096    0.01628    0.00868
AFIX  43
H6    2    0.126780    0.048779    0.187859    11.00000   -1.20000
AFIX   0
C7    1   -0.031395    0.583535    0.184538    11.00000    0.03458    0.07546 =
         0.07690    0.00613    0.01664    0.00112
AFIX  23
H7A   2   -0.036751    0.496498    0.209791    11.00000   -1.20000
H7B   2   -0.044661    0.525502    0.153148    11.00000   -1.20000
AFIX   0
C8    1   -0.053264    0.779123    0.188817    11.00000    0.04448    0.08522 =
         0.08843    0.00337    0.01858    0.01611
AFIX 137
H8A   2   -0.041008    0.831887    0.220619    11.00000   -1.50000
H8B   2   -0.086341    0.764272    0.183868    11.00000   -1.50000
H8C   2   -0.046372    0.865785    0.164689    11.00000   -1.50000
AFIX   0
C9    1    0.171368    0.378119    0.192240    11.00000    0.04321    0.05043 =
         0.06461    0.00372    0.01222    0.00665
AFIX  43
H9    2    0.191333    0.273369    0.192264    11.00000   -1.20000
AFIX   0
C10   1    0.234461    0.590060    0.191777    11.00000    0.04139    0.06123 =
         0.05899    0.00139    0.01382   -0.00051
C11   1    0.270891    0.458402    0.203170    11.00000    0.04561    0.06590 =
         0.09004    0.00685    0.01715    0.00005
AFIX  43
H11   2    0.265588    0.333284    0.213283    11.00000   -1.20000
AFIX   0
C12   1    0.314996    0.512622    0.199535    11.00000    0.04196    0.08751 =
         0.09670   -0.00716    0.01773    0.00255
AFIX  43
H12   2    0.338917    0.421825    0.206948    11.00000   -1.20000
AFIX   0
C13   1    0.324673    0.694764    0.185447    11.00000    0.04875    0.09292 =
         0.06010   -0.00758    0.01746   -0.01038
C14   1    0.288695    0.827875    0.174937    11.00000    0.06315    0.08716 =
         0.08879    0.01848    0.01853   -0.01742
AFIX  43
H14   2    0.294344    0.953550    0.165456    11.00000   -1.20000
AFIX   0
C15   1    0.244104    0.774916    0.178461    11.00000    0.05045    0.06975 =
         0.09175    0.01346    0.01606   -0.00132
AFIX  43
H15   2    0.220339    0.866587    0.171659    11.00000   -1.20000
AFIX   0
C16   1    0.373468    0.753501    0.182186    11.00000    0.05187    0.15015 =
         0.09539   -0.00449    0.03105   -0.02531
AFIX 137
H16A  2    0.393531    0.751703    0.214090    11.00000   -1.50000
H16B  2    0.372825    0.882269    0.168841    11.00000   -1.50000
H16C  2    0.384904    0.663672    0.161565    11.00000   -1.50000
MOLE 2
O3    4    0.396932    0.048848    0.057754    11.00000    0.04270    0.04330 =
         0.11865    0.00093    0.02558   -0.00460
AFIX 147
H3    2    0.369402    0.042943    0.058714    11.00000   -1.50000
AFIX   0
O4    4    0.484721    0.114389    0.061809    11.00000    0.03483    0.05528 =
         0.09097   -0.00117    0.02019   -0.00022
N2    3    0.315065    0.177555    0.059701    11.00000    0.04122    0.04787 =
         0.07267   -0.00137    0.01350   -0.00043
C17   1    0.379448    0.389021    0.061226    11.00000    0.03811    0.03935 =
         0.06436    0.00118    0.01123    0.00146
C18   1    0.410550    0.236325    0.059982    11.00000    0.04169    0.04174 =
         0.06050    0.00091    0.01409   -0.00687
C19   1    0.457767    0.276827    0.062042    11.00000    0.04042    0.04351 =
         0.06514   -0.00274    0.01416   -0.00291
C20   1    0.472546    0.465806    0.064278    11.00000    0.04509    0.05133 =
         0.07728   -0.00039    0.01311   -0.00800
AFIX  43
H20   2    0.503664    0.492384    0.065380    11.00000   -1.20000
AFIX   0
C21   1    0.441862    0.619440    0.064940    11.00000    0.06038    0.04383 =
         0.08661    0.00031    0.01668   -0.00809
AFIX  43
H21   2    0.452318    0.747467    0.066373    11.00000   -1.20000
AFIX   0
C22   1    0.396106    0.579369    0.063450    11.00000    0.05247    0.04656 =
         0.07941    0.00311    0.01421    0.00122
AFIX  43
H22   2    0.375623    0.681832    0.063936    11.00000   -1.20000
AFIX   0
C23   1    0.533376    0.147722    0.064271    11.00000    0.03488    0.08273 =
         0.08014    0.00695    0.01817   -0.00199
AFIX  23
H23A  2    0.547589    0.214508    0.094211    11.00000   -1.20000
H23B  2    0.537382    0.226826    0.037033    11.00000   -1.20000
AFIX   0
C24   1    0.555346   -0.049930    0.062548    11.00000    0.04562    0.09538 =
         0.08948   -0.00497    0.01836    0.01544
AFIX 137
H24A  2    0.541922   -0.111855    0.032135    11.00000   -1.50000
H24B  2    0.549864   -0.128606    0.088815    11.00000   -1.50000
H24C  2    0.588218   -0.034963    0.065598    11.00000   -1.50000
AFIX   0
C25   1    0.331265    0.349561    0.061068    11.00000    0.04049    0.04659 =
         0.06692    0.00108    0.01063    0.00538
AFIX  43
H25   2    0.311391    0.453836    0.062001    11.00000   -1.20000
AFIX   0
C26   1    0.267966    0.137872    0.060730    11.00000    0.03357    0.05859 =
         0.06307   -0.00370    0.01090    0.00031
C27   1    0.238192    0.271023    0.075240    11.00000    0.05317    0.07452 =
         0.08316   -0.01126    0.02614    0.00175
AFIX  43
H27   2    0.248162    0.397011    0.084066    11.00000   -1.20000
AFIX   0
C28   1    0.193253    0.212653    0.076333    11.00000    0.04840    0.10090 =
         0.08712   -0.01358    0.02776    0.00572
AFIX  43
H28   2    0.173283    0.302428    0.085578    11.00000   -1.20000
AFIX   0
C29   1    0.177398    0.027753    0.064280    11.00000    0.04334    0.10256 =
         0.06455   -0.00022    0.01814   -0.00665
C30   1    0.207268   -0.100615    0.050070    11.00000    0.05102    0.08545 =
         0.08842   -0.00853    0.02019   -0.01726
AFIX  43
H30   2    0.197254   -0.226775    0.041507    11.00000   -1.20000
AFIX   0
C31   1    0.252295   -0.046627    0.048142    11.00000    0.04896    0.06697 =
         0.08779   -0.00538    0.02439   -0.00274
AFIX  43
H31   2    0.271844   -0.136522    0.038237    11.00000   -1.20000
AFIX   0
C32   1    0.128856   -0.036026    0.066823    11.00000    0.05227    0.15774 =
         0.10140   -0.00327    0.03480   -0.02307
AFIX 137
H32A  2    0.114083    0.065681    0.081171    11.00000   -1.50000
H32B  2    0.130712   -0.151566    0.086300    11.00000   -1.50000
H32C  2    0.111019   -0.062604    0.034611    11.00000   -1.50000
HKLF 4
REM  U2IRFAN_0m in C2/c
REM R1 =  0.0635 for   2075 Fo > 4sig(Fo)  and  0.1749 for all   5040 data
REM    346 parameters refined using      0 restraints
END
WGHT      0.0710      0.0000
REM Highest difference peak  0.246,  deepest hole -0.176,  1-sigma level  0.046
Q1    1   0.1218 -0.2064  0.0509  11.00000  0.05    0.25
Q2    1   0.2544  0.2560  0.1923  11.00000  0.05    0.18
Q3    1   0.2572  0.6202  0.0590  11.00000  0.05    0.18
Q4    1   0.3860  0.8700  0.1982  11.00000  0.05    0.17
Q5    1   0.3596  0.7100  0.0487  11.00000  0.05    0.17
Q6    1   0.0462 -0.0705  0.1916  11.00000  0.05    0.17
Q7    1   0.1806 -0.4119  0.0521  11.00000  0.05    0.17
Q8    1   0.4515  0.7780  0.0505  11.00000  0.05    0.17
Q9    1   0.2112 -0.2767  0.0699  11.00000  0.05    0.17
Q10   1   0.3845  0.9113  0.2089  11.00000  0.05    0.16
;
