# Supplementary material for: 2-Eth­oxy-6-{(E)-[(4-methyl­phen­yl)imino]­meth­yl}phenol
Source: Acta Crystallogr Sect E Struct Rep Online. 2012 Jun 13;68(Pt 7):o2011. doi: 10.1107/S1600536812024798 (PMC3393282; doi:10.1107/S1600536812024798)
Supplement: Supplementary file 2 [file e-68-o2011-Isup2.hkl]

#
# h,k,l, Fc-squared, Fo-squared, sigma(Fo-squared) and status flag
#
data_I
_shelx_title ' U2IRFAN_0m in C2/c'
_shelx_refln_list_code          4
_shelx_F_calc_maximum     1270.74
_exptl_crystal_F_000      2176.00
_reflns_d_resolution_high  0.8331
 
loop_
 _symmetry_equiv_pos_as_xyz
 'x, y, z'
 '-x, y, -z+1/2'
 'x+1/2, y+1/2, z'
 '-x+1/2, y+1/2, -z+1/2'
 '-x, -y, -z'
 'x, -y, z-1/2'
 '-x+1/2, -y+1/2, -z'
 'x+1/2, -y+1/2, z-1/2'
 
_cell_length_a    29.5126
_cell_length_b     6.8703
_cell_length_c    28.2167
_cell_angle_alpha  90.000
_cell_angle_beta  102.986
_cell_angle_gamma  90.000
 
_shelx_F_squared_multiplier     1.000
 
loop_
 _refln_index_h
 _refln_index_k
 _refln_index_l
 _refln_F_squared_calc
 _refln_F_squared_meas
 _refln_F_squared_sigma
 _refln_observed_status
   4   0   0    12677.85    13584.18    236.31 o
   6   0   0     6421.05     6746.69    140.84 o
   8   0   0        3.53       -4.64     30.83 o
  10   0   0     1677.84     1876.37    196.14 o
  12   0   0    11638.23    12860.97    347.98 o
  14   0   0   113179.60   131024.28   2779.97 o
  16   0   0     3060.41     3358.44    180.25 o
  18   0   0      410.37      477.16     84.04 o
  20   0   0      785.10      693.43    109.71 o
  22   0   0      745.49      832.40    155.96 o
  24   0   0     1752.52     1353.29    220.57 o
  26   0   0     1441.48     1295.23    330.85 o
  28   0   0      440.80      441.10    235.26 o
  30   0   0       16.98      -29.41    191.14 o
  32   0   0        4.55     -249.95    191.14 o
  34   0   0       91.59     -102.92    205.84 o
   1   1   0    12311.74    11058.82    206.77 o
   3   1   0    31123.45    28326.13    353.94 o
   5   1   0     2165.25     2184.09     45.44 o
   7   1   0      299.22      276.10     21.24 o
   9   1   0     3273.28     3309.52     95.39 o
  11   1   0      372.38      495.77     41.44 o
  13   1   0       25.76       73.68     34.03 o
  15   1   0     5965.53     6532.25    152.86 o
  17   1   0     2052.11     2422.98    112.38 o
  19   1   0      226.27      224.08     44.98 o
  21   1   0     1617.00     1952.52    122.17 o
  23   1   0      411.63      484.62     82.94 o
  25   1   0       12.62        0.77    124.98 o
  27   1   0       83.09      164.09    129.65 o
  29   1   0       86.72      -88.22    124.76 o
  31   1   0       38.26      -82.00    198.49 o
  33   1   0       61.83      -62.62    140.07 o
   0   2   0      227.03      224.23    110.28 o
   2   2   0      463.01      464.46     64.09 o
   4   2   0        1.26       22.51     19.32 o
   6   2   0       33.25       27.35     24.99 o
   8   2   0       87.25       84.41     23.46 o
  10   2   0      739.43      826.19     41.74 o
  12   2   0      278.52      327.35     32.47 o
  14   2   0       17.35       -7.27     28.73 o
  16   2   0       19.94      -48.91     32.61 o
  18   2   0        6.45        4.49     35.20 o
  20   2   0        4.22       54.62     43.58 o
  22   2   0      195.07      155.12     57.04 o
  24   2   0     1006.57     1029.00    102.21 o
  26   2   0       88.12       -1.13     93.84 o
  28   2   0        1.49        8.89     60.91 o
  30   2   0        5.93     -101.00    119.22 o
  32   2   0       41.22       -7.35    135.16 o
   1   3   0      337.17      432.55     87.92 o
   3   3   0      138.23      148.25     84.89 o
   5   3   0    12552.92    12529.20    274.05 o
   7   3   0     4345.25     4649.65    121.11 o
   9   3   0     7339.94     7739.59    236.92 o
  11   3   0        1.52       -9.41     28.51 o
  13   3   0        3.36       23.95     34.22 o
  15   3   0      269.54      232.45     43.86 o
  17   3   0       13.36       49.15     36.64 o
  19   3   0     5386.67     5447.27    170.70 o
  21   3   0      966.18      990.55    104.57 o
  23   3   0      161.49      193.55     80.28 o
  25   3   0       81.61      140.15     88.26 o
  27   3   0      189.48      147.08     79.87 o
  29   3   0       14.56      108.48     77.14 o
  31   3   0        1.30       68.61    140.07 o
   0   4   0      820.54      749.92    176.45 o
   2   4   0      386.94      582.68    279.37 o
   4   4   0       57.39       35.12     55.08 o
   6   4   0     2105.29     1942.53    104.21 o
   8   4   0     1456.77     1706.84    133.72 o
  10   4   0       84.24      185.40     50.87 o
  12   4   0      119.84       -4.90     46.03 o
  14   4   0      865.02      820.35     66.76 o
  16   4   0       17.95      -66.54     44.36 o
  18   4   0     3114.62     3255.38    158.30 o
  20   4   0     1137.53     1069.94    115.73 o
  22   4   0     1883.01     1852.86    138.88 o
  24   4   0      219.33      196.24     92.61 o
  26   4   0       99.34        2.42     83.73 o
  28   4   0       63.08        7.82     88.39 o
  30   4   0       13.06       98.40     92.67 o
   1   5   0       25.75       84.35     98.36 o
   3   5   0     1284.98     1250.81    122.92 o
   5   5   0     7738.77     7272.91    208.00 o
   7   5   0     1402.85     1463.09    125.22 o
   9   5   0      391.66      371.14     69.21 o
  11   5   0       69.26       49.88     56.31 o
  13   5   0      112.24      130.34     63.86 o
  15   5   0      395.86      383.54     72.69 o
  17   5   0       98.25      120.84     78.36 o
  19   5   0     1230.98      952.95    136.24 o
  21   5   0        5.32        1.01     78.94 o
  23   5   0        0.42      -31.35     85.91 o
  25   5   0        4.14     -122.63     81.75 o
  27   5   0        3.36      -67.77    161.53 o
   0   6   0       89.98      132.33    176.44 o
   2   6   0      445.18      379.49    101.42 o
   4   6   0     1210.66     1436.12    142.54 o
   6   6   0      210.97      243.75     90.08 o
   8   6   0       62.26       71.28     83.73 o
  10   6   0      430.24      554.17    122.37 o
  12   6   0       27.74       69.26     69.55 o
  14   6   0       31.54       62.43     66.18 o
  16   6   0        2.21      -17.95     60.61 o
  18   6   0      120.43      162.72    100.54 o
  20   6   0       85.52      117.63     97.57 o
  22   6   0       34.38       13.48     89.82 o
   1   7   0        0.06      -94.77     63.46 o
   3   7   0       12.99       -3.16     83.92 o
   5   7   0        2.80       22.23     81.40 o
   7   7   0        8.99       72.05     90.78 o
   9   7   0       73.45      267.42    132.34 o
  11   7   0       20.83      124.43     94.14 o
  13   7   0        7.33       38.82     86.90 o
  15   7   0        2.72       24.91     97.57 o
  17   7   0       10.32      -78.22     97.24 o
   0   8   0      122.73      102.92    220.55 o
   2   8   0      189.29      232.13    360.23 o
   4   8   0       53.06      132.33    155.95 o
   6   8   0        0.05     -110.27    145.55 o
   8   8   0        0.01      -55.66    191.14 o
 -33   1   1      320.32      396.99    249.96 o
 -31   1   1      103.35      -10.59    129.65 o
 -29   1   1      318.26       67.64    129.65 o
 -27   1   1     1269.34     1134.74    192.14 o
 -25   1   1       89.61        2.67    147.03 o
 -23   1   1        9.95      175.80     61.61 o
 -21   1   1      163.65      300.06     55.57 o
 -19   1   1       10.09      -27.22     36.04 o
 -17   1   1      242.15      335.56     44.66 o
 -15   1   1     7111.93     7906.61    160.20 o
 -13   1   1    11090.77    13561.34    235.76 o
 -11   1   1      197.02      320.14     50.41 o
  -9   1   1      310.44      316.62     26.10 o
  -7   1   1     2590.21     2310.61     55.44 o
  -5   1   1     3311.03     3162.99     62.98 o
  -3   1   1    32040.85    30443.78    436.19 o
  -1   1   1    17702.56    15721.25    252.74 o
   1   1   1    11065.10     9378.07    144.62 o
   3   1   1     6409.34     5426.65     68.38 o
   5   1   1        1.75        4.77     12.30 o
   7   1   1    10698.45    10807.27    142.77 o
   9   1   1     2460.74     2660.16     65.57 o
  11   1   1       14.18       31.18     24.88 o
  13   1   1     1319.21     1373.79     63.16 o
  15   1   1      551.82      692.41     49.66 o
  17   1   1      383.05      430.73     45.82 o
  19   1   1      160.23      118.24     38.73 o
  21   1   1     3303.72     3066.23    203.78 o
  23   1   1     2777.36     2559.55    131.62 o
  25   1   1        8.13      -83.40     88.58 o
  27   1   1      917.22      945.43    152.34 o
  29   1   1        2.99     -140.73    108.79 o
  31   1   1       57.28      -11.17    129.65 o
  33   1   1       22.36      163.31    286.71 o
 -32   2   1       39.34      -29.41    145.55 o
 -30   2   1       61.82       46.70     72.94 o
 -28   2   1       10.07       88.22     72.03 o
 -26   2   1       29.39      -16.80     69.53 o
 -24   2   1     2654.12     2716.25    162.58 o
 -22   2   1      648.44      719.20     76.43 o
 -20   2   1      176.10      149.53     48.94 o
 -18   2   1        0.43       -7.73     37.71 o
 -16   2   1       27.73       45.15     35.50 o
 -14   2   1     2418.32     2599.15     80.00 o
 -12   2   1     1228.43     1764.31     81.95 o
 -10   2   1     7535.74     7745.61    122.22 o
  -8   2   1      928.14      953.81     42.09 o
  -6   2   1      539.65      594.43     40.40 o
  -4   2   1     1260.24     1278.78     62.35 o
  -2   2   1    26355.68    22938.66    383.22 o
   0   2   1    10388.65     9765.30    213.61 o
   2   2   1     3963.37     3799.53    109.90 o
   4   2   1       17.05       18.13     22.05 o
   6   2   1      465.81      538.52     45.13 o
   8   2   1     3288.51     2877.69     64.65 o
  10   2   1     6674.13     7590.53    127.98 o
  12   2   1     1278.01     1742.12     58.67 o
  14   2   1     3005.32     2928.67     99.47 o
  16   2   1       68.53       74.03     37.40 o
  18   2   1      365.66      428.74     50.73 o
  20   2   1        0.27       -6.98     40.40 o
  22   2   1     2220.56     2259.28    118.71 o
  24   2   1     9612.84     8985.31    356.26 o
  26   2   1        0.75       13.49     72.49 o
  28   2   1       79.19      -32.21    108.79 o
  30   2   1        2.92        0.00    176.44 o
  32   2   1       11.77      -64.11    129.65 o
 -31   3   1      175.90      100.22     83.82 o
 -29   3   1       49.32      -79.74     79.39 o
 -27   3   1        8.08      -89.83     66.84 o
 -25   3   1       18.32      -69.90     87.49 o
 -23   3   1      519.45      641.69    103.04 o
 -21   3   1      371.46      326.79     74.18 o
 -19   3   1      314.78      504.26     68.69 o
 -17   3   1     1274.62     1434.79     83.68 o
 -15   3   1      351.22      420.01     47.57 o
 -13   3   1      157.16       89.88     38.76 o
 -11   3   1      226.23      132.81     39.47 o
  -9   3   1    15254.46    16168.00    283.43 o
  -7   3   1     3783.57     3803.58    135.94 o
  -5   3   1     6382.22     6232.75    164.43 o
  -3   3   1     2265.51     2260.47     92.47 o
  -1   3   1       18.29      -10.18    132.33 o
   1   3   1     2093.90     2027.16    150.52 o
   3   3   1     2475.10     2488.96    134.40 o
   5   3   1    22171.60    25346.73    490.11 o
   7   3   1     2255.88     2400.74    112.51 o
   9   3   1     2236.51     2100.52     77.92 o
  11   3   1      353.93      454.40     37.67 o
  13   3   1      336.78      327.59     43.86 o
  15   3   1      216.11      254.65     45.00 o
  17   3   1      171.05      176.35     38.11 o
  19   3   1    13269.59    13164.88    292.21 o
  21   3   1      628.59      608.18     85.39 o
  23   3   1      617.03      675.74    149.17 o
  25   3   1       37.11      137.42     79.39 o
  27   3   1       43.95      123.76     80.61 o
  29   3   1       18.28       14.15     77.91 o
  31   3   1       73.13       56.09    140.07 o
 -30   4   1      116.17       59.03     90.08 o
 -28   4   1      202.83      138.52    151.03 o
 -26   4   1       17.49      152.34    178.96 o
 -24   4   1      151.61       46.10     81.47 o
 -22   4   1       41.76      100.14     71.45 o
 -20   4   1      260.87      184.05     82.77 o
 -18   4   1     5910.48     5687.15    190.27 o
 -16   4   1        6.84      -33.76     47.04 o
 -14   4   1       74.21       47.97     37.98 o
 -12   4   1      183.76      130.53     42.35 o
 -10   4   1       27.70       -8.97     45.63 o
  -8   4   1      121.45      106.24     47.52 o
  -6   4   1       18.50      -10.03     48.81 o
  -4   4   1     8984.40     8919.42    223.02 o
  -2   4   1     1138.45      986.49    338.21 o
   0   4   1      175.70       99.46     87.92 o
   2   4   1     2156.17     2347.49    187.18 o
   4   4   1     1069.28      803.32     83.33 o
   6   4   1      560.51      465.75    108.24 o
   8   4   1       43.62       84.02     49.90 o
  10   4   1      747.12      644.64     63.53 o
  12   4   1      427.26      460.50     73.43 o
  14   4   1      687.01      764.61     79.51 o
  16   4   1      676.25      806.47     84.05 o
  18   4   1     1371.15     1455.34     99.83 o
  20   4   1     1171.90      955.42    103.39 o
  22   4   1      301.91      204.79     91.26 o
  24   4   1       44.01      -18.50    104.86 o
  26   4   1        6.47       -5.02     77.91 o
  28   4   1        1.36      -56.71     85.58 o
 -27   5   1       96.23      -16.66     91.49 o
 -25   5   1       42.11       70.61     96.19 o
 -23   5   1        7.68     -119.80     79.87 o
 -21   5   1        4.93       10.80     88.58 o
 -19   5   1      346.06      329.62    101.16 o
 -17   5   1      234.51      196.50     75.87 o
 -15   5   1      421.65      239.57     55.13 o
 -13   5   1        0.00       17.21     46.68 o
 -11   5   1      343.23      398.10     71.62 o
  -9   5   1       34.69       33.24     65.79 o
  -7   5   1       13.90       64.30     51.66 o
  -5   5   1      994.27      838.56     77.68 o
  -3   5   1      365.41      443.83    131.05 o
  -1   5   1      121.41      124.98    103.97 o
   1   5   1       85.28       37.49    139.68 o
   3   5   1     6135.51     6327.70    240.16 o
   5   5   1     2922.16     2769.92    177.47 o
   7   5   1      968.98      921.60     86.59 o
   9   5   1       57.89      -34.42     60.87 o
  11   5   1      332.04      266.43     59.12 o
  13   5   1       84.38       45.90     52.86 o
  15   5   1       93.44       34.98     64.76 o
  17   5   1     1407.01     1369.22    137.96 o
  19   5   1      415.06      334.00    105.88 o
  21   5   1        4.26     -106.47     84.01 o
  23   5   1       17.86       96.68     88.58 o
  25   5   1       12.34     -122.63     81.75 o
  27   5   1       60.15       68.25    139.86 o
 -22   6   1        0.95      -28.49     95.13 o
 -20   6   1       59.26       -6.09     92.60 o
 -18   6   1        8.60       45.11     94.55 o
 -16   6   1        3.19      -43.36     61.68 o
 -14   6   1       75.19       31.68     66.51 o
 -12   6   1      403.36      260.30     84.28 o
 -10   6   1      718.60      705.62    114.50 o
  -8   6   1      632.43      474.90    105.88 o
  -6   6   1       92.42      152.48     82.00 o
  -4   6   1     1689.30     2006.23    161.99 o
  -2   6   1      407.83      345.17    112.72 o
   0   6   1      588.44      468.94    149.40 o
   2   6   1     2267.56     2224.35    172.56 o
   4   6   1     3124.59     3291.58    207.19 o
   6   6   1     2548.90     2455.27    181.39 o
   8   6   1        6.64      -22.39    102.31 o
  10   6   1     1357.85     1343.78    142.32 o
  12   6   1       17.94       96.56     68.38 o
  14   6   1       56.52      -19.54     62.91 o
  16   6   1      263.27      194.10     95.50 o
  18   6   1       56.14       27.02     98.14 o
  20   6   1       77.84       82.49    101.16 o
  22   6   1       24.89      -80.69     94.55 o
 -17   7   1        4.64      -26.47     97.57 o
 -15   7   1       79.84       60.58    106.11 o
 -13   7   1       12.64       18.03     86.17 o
 -11   7   1       81.05       64.90     88.73 o
  -9   7   1      270.75      240.44    102.75 o
  -7   7   1        7.11       -1.24     80.61 o
  -5   7   1       17.08       59.23    149.12 o
  -3   7   1       50.97       16.89    128.74 o
  -1   7   1        2.34       89.31     81.88 o
   1   7   1       14.25      -83.10     68.21 o
   3   7   1      115.04      113.56     88.39 o
   5   7   1        9.84       38.62     90.27 o
   7   7   1      326.93      394.61    112.26 o
   9   7   1        0.00       14.20     86.53 o
  11   7   1       37.19      115.19    138.05 o
  13   7   1        0.00     -106.53     72.86 o
  15   7   1        0.10     -136.12     90.75 o
  17   7   1      124.02      151.19    111.77 o
  -8   8   1       11.16     -169.97    127.17 o
  -6   8   1        4.44     -158.91    130.42 o
  -4   8   1        1.22      139.68    144.44 o
  -2   8   1       23.66      112.72    183.79 o
   0   8   1       44.65      204.42    160.90 o
   2   8   1       18.40       26.36    150.48 o
   4   8   1       45.46       31.43    286.71 o
   6   8   1       23.76     -190.76    127.17 o
   8   8   1        0.75      103.43    150.48 o
 -32   0   2       16.58     -205.84    191.14 o
 -30   0   2      112.36      102.92    191.14 o
 -28   0   2      166.60      279.36    205.85 o
 -26   0   2        5.83     -198.49    132.33 o
 -24   0   2       32.65      -44.11    147.03 o
 -22   0   2      130.32      283.84    119.22 o
 -20   0   2       85.57       84.96     72.60 o
 -18   0   2       82.86      105.40    142.67 o
 -16   0   2      113.55      124.31     64.69 o
 -14   0   2      484.98      549.21     81.76 o
 -12   0   2      125.05      248.98     77.46 o
 -10   0   2        4.73       25.45     61.45 o
  -8   0   2        0.13        5.35     18.34 o
  -6   0   2       18.84      -25.71     17.14 o
  -4   0   2       41.96       31.86     12.01 o
  -2   0   2        3.43      -12.73      8.49 o
   2   0   2       20.66      -14.92      9.95 o
   4   0   2      643.21      607.31     33.98 o
   6   0   2      407.33      360.96     32.88 o
   8   0   2       31.81      -20.05     29.70 o
  10   0   2        7.98      -28.54     34.42 o
  12   0   2      352.32      235.26     59.42 o
  14   0   2     1068.36     1077.57    118.81 o
  16   0   2        0.32      -19.92     49.51 o
  18   0   2      718.09      815.64    106.70 o
  20   0   2     1412.29     1544.56    187.16 o
  22   0   2      942.60      966.04    165.39 o
  24   0   2     1320.35     1371.46    197.55 o
  26   0   2      191.00       88.83    123.47 o
  28   0   2      175.30      227.65    257.31 o
  30   0   2        0.87       55.00    140.07 o
  32   0   2        1.30     -132.33    191.14 o
 -33   1   2      247.46     -102.92    191.14 o
 -31   1   2       83.54     -205.84    161.73 o
 -29   1   2      190.90      284.43    148.35 o
 -27   1   2     1231.63     1023.49    205.86 o
 -25   1   2      558.79      514.12    148.35 o
 -23   1   2      152.53      269.89     70.92 o
 -21   1   2      152.51      123.66     42.30 o
 -19   1   2      695.59      661.10     45.87 o
 -17   1   2       38.35       76.58     27.60 o
 -15   1   2     1431.83     1729.29     63.56 o
 -13   1   2    10810.25    13159.29    223.19 o
 -11   1   2     1376.99     1679.90     61.34 o
  -9   1   2       18.59       57.06     20.20 o
  -7   1   2      821.69      783.81     32.28 o
  -5   1   2      560.03      581.95     25.39 o
  -3   1   2    25166.99    22781.58    306.17 o
  -1   1   2     5947.79     5420.06     91.67 o
   1   1   2    26690.79    23278.55    367.30 o
   3   1   2      411.60      380.10     18.25 o
   5   1   2     4704.29     4778.56     63.95 o
   7   1   2    18223.53    18599.57    203.04 o
   9   1   2      128.11      153.74     22.55 o
  11   1   2        0.67       26.38     24.53 o
  13   1   2     1630.07     1779.60     72.40 o
  15   1   2     1020.56     1064.82     59.63 o
  17   1   2     2606.89     2707.68     96.26 o
  19   1   2       48.94       52.28     48.70 o
  21   1   2     2424.43     2373.47    114.91 o
  23   1   2     1158.79     1239.84    147.80 o
  25   1   2       66.43      163.20    101.16 o
  27   1   2       34.23       77.21    104.88 o
  29   1   2       23.17       43.52    129.65 o
  31   1   2       82.56      111.54    176.44 o
  33   1   2        0.00     -161.73    183.79 o
 -32   2   2      135.82      -99.25    144.44 o
 -30   2   2        0.87      126.90     95.76 o
 -28   2   2     1207.92     1319.32    128.81 o
 -26   2   2       75.77       30.81     61.84 o
 -24   2   2     4318.51     4189.94    196.08 o
 -22   2   2     7366.97     7518.62    307.48 o
 -20   2   2        2.55      -11.45     42.70 o
 -18   2   2     1532.28     1694.24     85.91 o
 -16   2   2      761.82      913.25     61.88 o
 -14   2   2     5243.64     5748.88    108.71 o
 -12   2   2     4883.00     4761.09     99.03 o
 -10   2   2     7831.65     8569.57    138.22 o
  -8   2   2    22986.95    22616.54    322.83 o
  -6   2   2      255.00      302.73     40.94 o
  -4   2   2     5732.38     5057.31    131.54 o
  -2   2   2    12103.40    11698.60    214.63 o
   0   2   2     2144.16     1772.57     64.41 o
   2   2   2      104.35      136.01     29.04 o
   4   2   2     6854.26     6207.19    105.53 o
   6   2   2     2335.89     2113.71     53.67 o
   8   2   2     8717.40     8330.16    136.41 o
  10   2   2     9290.12     9582.85    157.18 o
  12   2   2      535.54      860.26     43.99 o
  14   2   2     1404.29     1444.51     72.91 o
  16   2   2      262.13      224.11     41.08 o
  18   2   2      830.06      886.03     65.55 o
  20   2   2      161.06      110.11     46.88 o
  22   2   2     1119.61     1207.32     92.66 o
  24   2   2     2338.07     2485.14    150.53 o
  26   2   2     4318.87     4052.49    216.48 o
  28   2   2       17.67       51.78    161.73 o
  30   2   2       53.72       37.05    129.65 o
  32   2   2       35.40      -71.16    127.17 o
 -31   3   2      123.38      108.77     96.19 o
 -29   3   2       23.68      -24.93     85.16 o
 -27   3   2       22.08      -83.87     87.66 o
 -25   3   2      320.17      315.03     96.19 o
 -23   3   2      570.41      593.88    126.88 o
 -21   3   2      846.48      851.80     95.77 o
 -19   3   2       58.19      110.12     59.67 o
 -17   3   2     1251.89     1417.53     88.34 o
 -15   3   2     2660.59     2564.63    101.77 o
 -13   3   2      457.14      540.16     53.36 o
 -11   3   2        8.09        3.99     32.76 o
  -9   3   2      758.26      820.68     63.57 o
  -7   3   2      715.21      693.33     93.38 o
  -5   3   2        2.28       49.61     49.51 o
  -3   3   2    15771.47    15714.64    376.81 o
  -1   3   2       57.95      -29.41     62.38 o
   1   3   2      114.42      154.38     72.78 o
   3   3   2      631.65      589.63     65.68 o
   5   3   2     6256.45     6873.03    187.04 o
   7   3   2       41.66       33.60     34.80 o
   9   3   2     8908.68     9166.64    193.29 o
  11   3   2      285.34      382.98     54.06 o
  13   3   2      235.21      227.77     42.52 o
  15   3   2      291.85      218.40     47.29 o
  17   3   2       94.54       98.33     53.29 o
  19   3   2     3171.57     3366.28    143.15 o
  21   3   2      734.70      641.25     87.01 o
  23   3   2     1241.82     1204.23    125.13 o
  25   3   2      257.71      263.67     87.12 o
  27   3   2      252.81      308.13    131.54 o
  29   3   2        8.00      -24.69     77.91 o
  31   3   2      143.02      190.22    162.48 o
 -30   4   2        0.83      -72.92    110.76 o
 -28   4   2       38.72       95.33     94.55 o
 -26   4   2        0.14      -36.58     77.14 o
 -24   4   2       32.85       -5.69     76.08 o
 -22   4   2        2.35       67.43     67.13 o
 -20   4   2        9.51      -13.89     64.95 o
 -18   4   2      271.21      489.61    140.71 o
 -16   4   2       80.29       36.69     48.24 o
 -14   4   2        2.12      -27.36     35.47 o
 -12   4   2        5.36      -27.35     37.72 o
 -10   4   2        1.52       -7.30     36.05 o
  -8   4   2       43.35       64.47     44.08 o
  -6   4   2        5.37       15.79     44.75 o
  -4   4   2     1248.99     1161.88    157.06 o
  -2   4   2        5.52      -48.17     32.11 o
   0   4   2      182.15      143.57     87.92 o
   2   4   2      307.59      319.61     98.36 o
   4   4   2       64.41       85.28     60.52 o
   6   4   2      132.88       61.79     45.63 o
   8   4   2      159.86      216.14     55.18 o
  10   4   2        3.06        2.67     41.73 o
  12   4   2      314.11      384.61     52.52 o
  14   4   2      200.14      187.56     57.16 o
  16   4   2       19.26       36.40     57.26 o
  18   4   2      202.04      242.41     69.86 o
  20   4   2       52.28      -22.95     72.42 o
  22   4   2      175.66      255.14     89.57 o
  24   4   2       33.86       97.58     82.66 o
  26   4   2      120.75      197.61     98.56 o
  28   4   2       28.82       57.83     91.49 o
 -27   5   2       58.35      -70.26     88.58 o
 -25   5   2        1.25       60.71     90.27 o
 -23   5   2        0.05       22.12     88.58 o
 -21   5   2       19.60      -28.07     82.66 o
 -19   5   2      364.85      221.28     92.61 o
 -17   5   2       31.31      113.80     72.06 o
 -15   5   2       40.82       75.08     52.76 o
 -13   5   2       13.56       27.05     56.95 o
 -11   5   2       54.66       80.98     54.46 o
  -9   5   2        5.10       53.07     55.36 o
  -7   5   2       21.61      -14.98     48.35 o
  -5   5   2     1805.27     1837.88    105.78 o
  -3   5   2        2.36      109.60     67.27 o
  -1   5   2       68.79        0.00     64.19 o
   1   5   2       23.34        7.74    132.33 o
   3   5   2     2078.31     1543.37    181.75 o
   5   5   2        0.70      156.55     79.87 o
   7   5   2      203.40      250.21     64.95 o
   9   5   2      166.98      173.07     63.10 o
  11   5   2       31.30       21.20     52.10 o
  13   5   2        2.64      -51.79     48.24 o
  15   5   2      108.71      158.35     70.60 o
  17   5   2     1012.63      857.70    106.89 o
  19   5   2       24.69       11.52     87.39 o
  21   5   2        0.13       10.54     85.91 o
  23   5   2       14.26       64.64     85.91 o
  25   5   2        7.45      -39.95     85.91 o
 -24   6   2        8.24       71.25    135.69 o
 -22   6   2        0.39       -9.96     94.55 o
 -20   6   2      141.64      229.85    153.76 o
 -18   6   2      718.69      486.58    142.41 o
 -16   6   2        8.80      103.65     66.38 o
 -14   6   2        2.53      -21.34     61.23 o
 -12   6   2      685.28      627.84    105.08 o
 -10   6   2      372.48      508.52    136.60 o
  -8   6   2     1094.44      737.37    127.72 o
  -6   6   2       84.91      -76.26     72.16 o
  -4   6   2     5423.38     6036.20    404.25 o
  -2   6   2      176.83      268.79     87.12 o
   0   6   2      308.54      225.11     88.73 o
   2   6   2      765.48      700.03    118.89 o
   4   6   2        4.03      -20.15     82.00 o
   6   6   2     4203.46     4294.85    231.33 o
   8   6   2        5.52      -79.63     85.20 o
  10   6   2     1692.58     1650.06    129.26 o
  12   6   2      142.66      131.93     72.06 o
  14   6   2       29.06      -88.18     58.78 o
  16   6   2      111.23       29.90     81.30 o
  18   6   2       33.21        0.23     94.55 o
  20   6   2      575.36      481.28    136.09 o
  22   6   2        3.28     -124.00     82.66 o
 -17   7   2       15.54      -48.44    101.16 o
 -15   7   2        9.20       31.09     86.90 o
 -13   7   2       44.69      -45.57     82.77 o
 -11   7   2      109.30      136.40     86.35 o
  -9   7   2        8.21       46.97     88.58 o
  -7   7   2       13.63      -20.82     87.11 o
  -5   7   2        0.01        0.00     79.39 o
  -3   7   2      172.00      123.93     85.59 o
  -1   7   2        1.63     -203.29    205.84 o
   1   7   2        1.66     -154.82    103.21 o
   3   7   2       12.73     -119.80     79.87 o
   5   7   2      494.91      328.18    105.17 o
   7   7   2        2.35      -59.56     83.73 o
   9   7   2       54.29      248.72     99.02 o
  11   7   2       15.35      131.09     99.02 o
  13   7   2      334.44      285.45    104.65 o
  15   7   2       68.97      -32.08     95.99 o
  17   7   2      160.84      143.61    116.41 o
  -8   8   2        4.94       88.22    148.35 o
  -6   8   2        0.00     -175.80    154.38 o
  -4   8   2        0.78      140.44    205.84 o
  -2   8   2        0.05      216.75    160.90 o
   0   8   2        2.18      183.30    227.90 o
   2   8   2        2.35      -14.70    135.16 o
   4   8   2       16.87       32.96    150.48 o
   6   8   2       18.35       80.87    145.55 o
 -33   1   3       48.83     -176.44    176.44 o
 -31   1   3       88.14      -29.41    191.14 o
 -29   1   3      182.31      -44.11    176.44 o
 -27   1   3      143.75      115.22     68.74 o
 -25   1   3      405.45      312.69     74.65 o
 -23   1   3     5468.13     5808.24    148.67 o
 -21   1   3     1058.99     1113.98     62.35 o
 -19   1   3       58.49       38.49     28.50 o
 -17   1   3      192.91      250.98     36.81 o
 -15   1   3      402.78      488.94     42.40 o
 -13   1   3     1133.40     1126.96     59.02 o
 -11   1   3     3376.68     3579.79     80.79 o
  -9   1   3      294.97      275.34     24.23 o
  -7   1   3      260.24      231.17     20.04 o
  -5   1   3     1728.16     1600.99     38.25 o
  -3   1   3    24367.57    21811.58    278.41 o
  -1   1   3    76758.74    69315.45   1054.70 o
   1   1   3      105.63       86.73     24.11 o
   3   1   3     7234.34     6722.09     76.98 o
   5   1   3     9699.57     9177.39    103.45 o
   7   1   3    19991.50    20105.13    225.90 o
   9   1   3      300.58      321.54     27.40 o
  11   1   3        3.07      -16.60     26.22 o
  13   1   3    12213.59    14093.33    214.57 o
  15   1   3     1284.73     1379.97     67.68 o
  17   1   3     3413.03     3625.55    156.55 o
  19   1   3     1243.27     1197.23     73.59 o
  21   1   3     1113.93     1298.40    105.43 o
  23   1   3      533.52      695.13    111.60 o
  25   1   3        9.54      -24.80     81.11 o
  27   1   3       17.49        2.16     98.78 o
  29   1   3      162.96       75.57    114.50 o
  31   1   3        9.54     -102.92    123.47 o
  33   1   3       13.76      -73.52    176.44 o
 -34   2   3      183.21     -117.63    191.14 o
 -32   2   3        5.07     -133.96    137.77 o
 -30   2   3       24.92      -12.03     77.14 o
 -28   2   3        1.02       20.46     92.21 o
 -26   2   3       24.94       25.06    102.94 o
 -24   2   3      188.05      452.96     87.12 o
 -22   2   3    13848.69    13656.31    328.01 o
 -20   2   3     1345.02     1469.79    105.81 o
 -18   2   3      101.87      137.60     44.41 o
 -16   2   3       81.61      101.89     38.33 o
 -14   2   3       70.77       68.80     29.63 o
 -12   2   3      608.15      615.86     41.13 o
 -10   2   3     7779.20     8054.86    142.14 o
  -8   2   3    21275.69    20709.39    300.05 o
  -6   2   3     3645.90     3664.56    109.87 o
  -4   2   3     4891.67     4294.63     97.60 o
  -2   2   3    14500.93    13296.07    239.54 o
   0   2   3      811.38      783.19     57.73 o
   2   2   3     1363.93     1385.22     64.08 o
   4   2   3      257.16      225.69     25.94 o
   6   2   3     2366.88     2175.16     52.71 o
   8   2   3     8457.78     8494.37    125.44 o
  10   2   3      528.85      554.89     36.57 o
  12   2   3       44.30       85.26     27.22 o
  14   2   3      512.34      515.68     57.52 o
  16   2   3      861.19      891.83     53.65 o
  18   2   3       27.68       44.84     45.51 o
  20   2   3     1033.90     1131.42     78.94 o
  22   2   3     2873.48     2550.64    230.70 o
  24   2   3     1739.62     1732.65    131.01 o
  26   2   3      406.80      417.27    150.49 o
  28   2   3       27.05      -58.81    114.36 o
  30   2   3        6.17      -11.76    220.55 o
  32   2   3        6.07     -162.32    129.65 o
 -31   3   3      107.06      131.49     91.21 o
 -29   3   3       12.60      -11.92    162.23 o
 -27   3   3       16.74      -39.42     74.77 o
 -25   3   3      130.62      186.75     85.16 o
 -23   3   3       67.14      111.30     88.61 o
 -21   3   3      135.59       45.84     65.55 o
 -19   3   3      723.50      732.39     67.14 o
 -17   3   3     1123.66     1148.52     72.91 o
 -15   3   3     2241.40     2192.32     83.82 o
 -13   3   3      268.38      207.01     33.72 o
 -11   3   3     1392.88     1335.63     77.68 o
  -9   3   3     3602.47     3510.70    161.33 o
  -7   3   3     6945.81     6652.67    206.24 o
  -5   3   3       72.64       51.93     44.19 o
  -3   3   3     2410.13     2127.79    107.01 o
  -1   3   3     1719.58     1558.64     88.75 o
   1   3   3     2401.48     2183.26    219.94 o
   3   3   3      239.35      312.03     40.20 o
   5   3   3      445.76      425.74     43.42 o
   7   3   3       30.64       34.60     30.61 o
   9   3   3     2373.53     2475.31     98.65 o
  11   3   3     1495.46     1702.94     89.89 o
  13   3   3      511.74      572.55     47.97 o
  15   3   3      392.44      445.77     71.99 o
  17   3   3      415.68      386.43     58.08 o
  19   3   3      451.89      439.82    108.68 o
  21   3   3      650.45      733.61    148.65 o
  23   3   3     1345.76     1408.08    222.65 o
  25   3   3      623.08      540.50    103.04 o
  27   3   3      492.90      557.81    105.73 o
  29   3   3       90.64       91.83     82.94 o
  31   3   3       37.63        5.66    133.96 o
 -30   4   3        4.46       55.37     95.44 o
 -28   4   3      166.45       45.37    166.05 o
 -26   4   3        0.47      -10.38     64.95 o
 -24   4   3       60.83      -34.91     79.87 o
 -22   4   3       46.20       78.44     66.08 o
 -20   4   3      251.05      376.60     67.93 o
 -18   4   3     8167.78     8154.21    213.88 o
 -16   4   3     1407.04     1408.53     86.91 o
 -14   4   3       55.10      128.58     59.72 o
 -12   4   3      117.38       79.96     41.83 o
 -10   4   3      354.53      422.27     45.53 o
  -8   4   3      715.83      612.22     74.28 o
  -6   4   3      615.91      673.12     83.74 o
  -4   4   3     7375.26     8331.24    255.16 o
  -2   4   3      647.12      803.47     87.12 o
   0   4   3      364.72      289.43     98.36 o
   2   4   3      335.74      487.00    103.97 o
   4   4   3      256.00      471.15    117.63 o
   6   4   3      678.38      610.95     69.70 o
   8   4   3      660.34      573.82     59.87 o
  10   4   3      522.26      590.77     63.76 o
  12   4   3      901.94      846.74     65.79 o
  14   4   3      622.26      578.43     71.60 o
  16   4   3     1476.08     1554.34    134.85 o
  18   4   3      224.86      510.43     81.63 o
  20   4   3      344.56      384.24    101.42 o
  22   4   3        0.04       92.66     79.87 o
  24   4   3        1.77       38.71     83.73 o
  26   4   3      146.39      160.48     88.39 o
  28   4   3      260.17      342.52    107.92 o
 -27   5   3        3.31       21.87    109.21 o
 -25   5   3       37.01       -2.90     85.16 o
 -23   5   3       25.84      -80.61     78.94 o
 -21   5   3       11.21      138.02     90.27 o
 -19   5   3      249.82      303.68     83.34 o
 -17   5   3      794.23      776.38     97.26 o
 -15   5   3      309.91      351.26     53.64 o
 -13   5   3      197.94      241.42     64.25 o
 -11   5   3        0.03       -0.17     52.82 o
  -9   5   3      299.14      178.03     64.13 o
  -7   5   3      206.10      234.72    101.87 o
  -5   5   3     5066.25     4806.77    162.96 o
  -3   5   3     2469.78     2368.22    151.39 o
  -1   5   3      272.35      179.24     79.05 o
   1   5   3        0.40       36.76    103.97 o
   3   5   3      747.94      695.91    140.07 o
   5   5   3      186.38      328.99     95.13 o
   7   5   3      401.31      298.81     90.27 o
   9   5   3      727.70      688.11     75.88 o
  11   5   3       69.62       35.01     55.29 o
  13   5   3      169.79       58.81     53.73 o
  15   5   3      593.54      906.37     96.51 o
  17   5   3     2080.06     1956.75    186.78 o
  19   5   3      205.12      233.46    101.53 o
  21   5   3       13.17      -37.32     77.90 o
  23   5   3        7.79       93.75     88.80 o
  25   5   3       12.44      -14.63     91.69 o
 -24   6   3        1.40      -54.44     98.14 o
 -22   6   3       26.48      -54.39     88.58 o
 -20   6   3        3.64       24.13     92.60 o
 -18   6   3       25.76      -18.52     92.60 o
 -16   6   3      210.30      162.36     68.00 o
 -14   6   3       72.95       53.52     76.70 o
 -12   6   3        8.45      -16.18     72.14 o
 -10   6   3       92.98       28.36    117.58 o
  -8   6   3      461.29      284.38    101.68 o
  -6   6   3     1293.58     1023.75    196.24 o
  -4   6   3     3275.79     3352.94    188.18 o
  -2   6   3        1.55       24.69     71.66 o
   0   6   3        7.19       17.17     94.15 o
   2   6   3      261.90      428.43    154.39 o
   4   6   3       20.76      101.60    148.71 o
   6   6   3      491.45      630.69    145.93 o
   8   6   3      413.98      280.07     83.74 o
  10   6   3     1339.73     1283.70    119.34 o
  12   6   3       13.09      -11.29     66.08 o
  14   6   3       52.40      -10.37     64.34 o
  16   6   3        0.59     -114.26     79.87 o
  18   6   3       65.94      255.30    110.22 o
  20   6   3       18.25        8.74     98.14 o
  22   6   3       59.76      179.13    107.73 o
 -17   7   3       45.53      -30.33    101.16 o
 -15   7   3      138.69       43.56     85.16 o
 -13   7   3       24.30       76.81     90.15 o
 -11   7   3        2.17       69.10     90.78 o
  -9   7   3      968.87      938.46    133.41 o
  -7   7   3      300.52      179.69     90.08 o
  -5   7   3       37.09      -34.70     79.06 o
  -3   7   3       60.80      139.68    135.16 o
  -1   7   3       59.25      -23.53    257.31 o
   1   7   3       23.57       -9.84    102.82 o
   3   7   3       13.79       17.42     82.79 o
   5   7   3      109.85      179.22    103.04 o
   7   7   3      354.45      281.18    107.74 o
   9   7   3      247.23      434.41    113.55 o
  11   7   3        2.06       42.55     80.00 o
  13   7   3       38.96     -105.78    112.48 o
  15   7   3        3.15     -134.75     89.83 o
  17   7   3       27.61       75.84    111.77 o
  -8   8   3        2.68       26.14    140.07 o
  -6   8   3       54.72      -93.87    133.96 o
  -4   8   3        9.88      -70.79    140.07 o
  -2   8   3       33.56      243.79    191.14 o
   0   8   3       11.24     -180.40    169.09 o
   2   8   3        0.68     -164.09    129.65 o
   4   8   3       63.20      182.46    107.73 o
   6   8   3        6.40      226.54    109.32 o
 -30   0   4       46.65       44.11     73.52 o
 -28   0   4        3.84      -40.84     68.62 o
 -26   0   4        5.94       40.43     55.79 o
 -24   0   4      139.67      209.31    118.65 o
 -22   0   4     7717.25     7708.06    219.04 o
 -20   0   4     1418.74     1514.25     80.64 o
 -18   0   4      536.51      842.67     73.85 o
 -16   0   4     5156.55     5448.67    156.41 o
 -14   0   4    34363.31    35910.53    755.81 o
 -12   0   4    36653.89    38871.52    814.79 o
 -10   0   4     2242.71     2386.17     84.63 o
  -8   0   4     3888.82     3642.70     70.26 o
  -6   0   4     8629.54     8119.25    145.41 o
  -4   0   4    80661.38    81833.98   1223.52 o
  -2   0   4    94904.23    89340.75   1496.86 o
   2   0   4    69340.93    64737.68   1295.80 o
   4   0   4    62218.33    59028.93    868.21 o
   6   0   4    10225.16     9417.73    166.25 o
   8   0   4     2031.61     2026.15     91.33 o
  10   0   4     7148.62     7738.08    203.94 o
  12   0   4    35135.60    37917.43    748.56 o
  14   0   4    13375.92    13073.54    321.67 o
  16   0   4     5706.80     6060.77    202.17 o
  18   0   4     1169.38     1166.05    123.79 o
  20   0   4      723.91      796.89    169.09 o
  22   0   4     5651.12     5703.43    332.34 o
  24   0   4       30.04       22.05    114.36 o
  26   0   4       20.60        0.00    114.36 o
  28   0   4        6.55     -105.48    119.22 o
  30   0   4        0.78        8.71    140.07 o
  32   0   4       32.39      -51.95    154.91 o
 -33   1   4       16.53     -132.33    205.84 o
 -31   1   4      104.76      173.50     81.09 o
 -29   1   4      293.91      246.09     80.10 o
 -27   1   4     1059.71      871.47     87.64 o
 -25   1   4      434.42      446.66     80.65 o
 -23   1   4     6286.91     6083.20    188.95 o
 -21   1   4      796.90      699.72     55.73 o
 -19   1   4      343.85      485.03     45.64 o
 -17   1   4     3955.13     4070.95    114.78 o
 -15   1   4      101.52      128.70     29.66 o
 -13   1   4    24835.78    28608.65    483.23 o
 -11   1   4     1496.38     1641.28     48.23 o
  -9   1   4     3377.40     3559.75     67.87 o
  -7   1   4     4460.83     4284.96     73.66 o
  -5   1   4     4067.06     3578.09     53.88 o
  -3   1   4    32236.56    30143.94    379.76 o
  -1   1   4    73370.32    67548.62   1023.11 o
   1   1   4    88248.91    81157.05    875.83 o
   3   1   4    22766.71    21007.88    230.61 o
   5   1   4    13320.24    12100.64    136.90 o
   7   1   4      527.66      486.26     26.78 o
   9   1   4     2479.30     2325.08     65.57 o
  11   1   4     2874.56     2575.19     80.36 o
  13   1   4    13906.30    15573.28    247.25 o
  15   1   4      241.93      264.34     35.87 o
  17   1   4     3285.77     3551.52    141.91 o
  19   1   4      126.82      138.77     45.35 o
  21   1   4      347.04      402.24     61.65 o
  23   1   4     3504.46     3445.06    304.05 o
  25   1   4      194.42      149.32     90.79 o
  27   1   4      523.47      382.51    111.30 o
  29   1   4      216.10      -13.23    106.69 o
  31   1   4       57.36     -104.47    112.28 o
  33   1   4        1.39      -44.11    148.35 o
 -34   2   4        0.60       58.81    220.55 o
 -32   2   4        0.30      -19.60     78.91 o
 -30   2   4        5.08      101.54    104.29 o
 -28   2   4       47.54       93.99     81.07 o
 -26   2   4      148.51      204.76     90.36 o
 -24   2   4        9.34      110.76     78.09 o
 -22   2   4     1022.75     1157.08    108.24 o
 -20   2   4       27.34       -5.27     44.07 o
 -18   2   4       20.34       -5.51     36.92 o
 -16   2   4        0.20       25.21     26.10 o
 -14   2   4       39.51       54.27     35.85 o
 -12   2   4        7.52      -16.31     29.39 o
 -10   2   4      117.42      112.35     29.81 o
  -8   2   4     1282.83     1316.04     58.34 o
  -6   2   4      354.80      369.66     37.04 o
  -4   2   4       63.82       30.80     28.80 o
  -2   2   4     3510.43     3087.63     88.27 o
   0   2   4     3080.31     2888.95    104.68 o
   2   2   4     1618.19     1569.01     72.35 o
   4   2   4     2498.74     2162.61     58.34 o
   6   2   4       48.52       36.24     19.30 o
   8   2   4      619.63      565.37     40.21 o
  10   2   4       13.92       25.62     23.67 o
  12   2   4      235.24      234.75     27.80 o
  14   2   4      140.69      167.03     33.13 o
  16   2   4      350.05      347.61     41.77 o
  18   2   4      355.10      376.35     55.60 o
  20   2   4      121.74      141.03     49.46 o
  22   2   4      785.53      749.14    134.98 o
  24   2   4        0.32       40.56     59.72 o
  26   2   4      121.66      139.68    114.36 o
  28   2   4       53.85      -44.11    114.36 o
  30   2   4        9.46       70.12    133.96 o
  32   2   4        7.03       33.61    147.03 o
 -31   3   4       14.92       51.01     98.66 o
 -29   3   4        8.88        3.69     79.06 o
 -27   3   4       73.08      127.43    118.98 o
 -25   3   4      121.17      112.16     77.91 o
 -23   3   4      218.72      202.87     83.73 o
 -21   3   4       61.95       43.24     62.16 o
 -19   3   4     2007.16     1866.83    107.42 o
 -17   3   4      583.35      588.11     52.69 o
 -15   3   4     1267.30     1303.31     95.64 o
 -13   3   4      424.53      356.49     51.07 o
 -11   3   4     1644.05     1523.56     96.83 o
  -9   3   4      311.00      410.27     59.67 o
  -7   3   4     1631.07     1790.13    112.30 o
  -5   3   4      493.09      591.78     69.24 o
  -3   3   4       49.24       44.74     44.19 o
  -1   3   4     2029.43     1956.62     73.41 o
   1   3   4     1362.08     1524.16     87.13 o
   3   3   4      207.02      176.55     53.32 o
   5   3   4      308.90      360.92     47.55 o
   7   3   4     1336.20     1365.54     91.88 o
   9   3   4      473.23      504.35     44.20 o
  11   3   4     1898.43     1801.28     89.88 o
  13   3   4      139.04       88.01     38.32 o
  15   3   4      785.34      691.11     70.32 o
  17   3   4     1389.83     1291.21    125.27 o
  19   3   4      870.56      830.77     84.10 o
  21   3   4      106.09      122.72     74.77 o
  23   3   4       12.49       14.70    100.50 o
  25   3   4      133.18      257.31     88.37 o
  27   3   4      154.77      249.34     88.73 o
  29   3   4       71.00      108.87     87.11 o
 -30   4   4       56.67       41.90    106.91 o
 -28   4   4       20.01       17.43     71.61 o
 -26   4   4      184.13      190.73     74.46 o
 -24   4   4      181.14      257.78    122.92 o
 -22   4   4     1942.22     1590.14    127.04 o
 -20   4   4     3647.66     3203.32    153.33 o
 -18   4   4    12488.44    12003.03    277.72 o
 -16   4   4     1258.60     1152.32     91.77 o
 -14   4   4      102.30       22.30     41.94 o
 -12   4   4      118.52      183.69     53.70 o
 -10   4   4       88.97      185.71     43.20 o
  -8   4   4       11.04       -6.73     53.32 o
  -6   4   4       90.71      103.53     58.21 o
  -4   4   4     2878.69     2694.96    139.05 o
  -2   4   4     5875.65     6246.52    241.37 o
   0   4   4       16.13        7.61     46.84 o
   2   4   4     4097.68     4419.43    233.84 o
   4   4   4     1752.35     2053.29    183.82 o
   6   4   4        8.73       58.15     44.31 o
   8   4   4      204.51      118.81     49.23 o
  10   4   4       14.08        6.15     44.90 o
  12   4   4      147.81      246.02     45.35 o
  14   4   4       98.08      116.91     57.16 o
  16   4   4      828.97      856.76     92.83 o
  18   4   4     9099.27     9125.90    324.15 o
  20   4   4     2374.74     2219.60    172.56 o
  22   4   4      783.11      832.31    124.55 o
  24   4   4      258.14      154.22     88.75 o
  26   4   4      100.02      146.11     92.61 o
  28   4   4        3.24      -44.27     87.11 o
 -27   5   4       43.22       76.46    103.71 o
 -25   5   4      139.45      103.87     94.55 o
 -23   5   4      152.77      252.63     99.50 o
 -21   5   4       76.39        4.90     84.89 o
 -19   5   4      152.58       78.07     74.18 o
 -17   5   4      161.30      150.88     76.93 o
 -15   5   4     2284.82     2141.88    106.57 o
 -13   5   4        0.44       32.73     56.95 o
 -11   5   4        1.83      -36.81     49.65 o
  -9   5   4     3430.40     3166.19    154.37 o
  -7   5   4      254.34      350.80     63.46 o
  -5   5   4      354.09      255.33     57.80 o
  -3   5   4     5325.43     5420.76    169.85 o
  -1   5   4      689.08      699.80     90.08 o
   1   5   4      799.04      757.13     96.20 o
   3   5   4     4362.02     4928.79    882.48 o
   5   5   4      862.84      849.42    137.83 o
   7   5   4      184.83      207.05     74.63 o
   9   5   4     2272.19     2255.53    134.54 o
  11   5   4       57.22       -9.52     50.86 o
  13   5   4       58.33       -0.07     50.00 o
  15   5   4     1536.11     1751.05    218.61 o
  17   5   4      284.13      315.89     98.75 o
  19   5   4       40.86     -118.03     78.69 o
  21   5   4       44.39       22.26     84.04 o
  23   5   4       96.04     -125.39     85.91 o
  25   5   4       53.25      175.41     99.37 o
 -24   6   4        0.78     -102.06     98.78 o
 -22   6   4       19.09     -130.60     89.57 o
 -20   6   4       11.10      -38.92     89.57 o
 -18   6   4        3.02       25.59     62.85 o
 -16   6   4       59.00       -7.12     62.40 o
 -14   6   4        8.77      -80.87     72.96 o
 -12   6   4        0.00     -100.47     72.76 o
 -10   6   4       19.76      205.97     88.58 o
  -8   6   4      173.71      164.58     80.61 o
  -6   6   4      398.50      528.60     99.37 o
  -4   6   4       90.96       46.47     86.08 o
  -2   6   4       61.76        5.48    106.14 o
   0   6   4       15.44       33.47    130.73 o
   2   6   4       56.93      -12.42     70.92 o
   4   6   4      167.97      457.44    110.17 o
   6   6   4      603.23      257.10    103.71 o
   8   6   4       43.20      133.97     75.87 o
  10   6   4       33.80      166.79     78.36 o
  12   6   4       17.31       36.06     67.13 o
  14   6   4      108.16       94.27     64.34 o
  16   6   4       10.38      -64.75     81.66 o
  18   6   4        1.74       82.42     98.75 o
  20   6   4       10.41       13.37    117.51 o
  22   6   4        5.40      -48.25    103.17 o
 -17   7   4       38.15      -26.64    101.16 o
 -15   7   4       27.64       13.83     85.16 o
 -13   7   4        8.61     -104.52    140.53 o
 -11   7   4       14.76     -104.10     79.06 o
  -9   7   4      109.79      272.44    103.44 o
  -7   7   4       76.06       36.76    135.16 o
  -5   7   4        7.24      -73.52    119.22 o
  -3   7   4       27.20      142.67    140.07 o
  -1   7   4        8.85      -14.70    140.07 o
   1   7   4        3.17      139.68    135.16 o
   3   7   4        5.78        8.82     90.78 o
   5   7   4        1.39      -30.43     90.27 o
   7   7   4       71.39      144.50     94.55 o
   9   7   4      105.49      116.63     87.11 o
  11   7   4        0.32     -114.06    110.06 o
  13   7   4       21.51       35.58    114.60 o
  15   7   4       19.46      -32.73     97.48 o
  -8   8   4       97.47      405.01    171.31 o
  -6   8   4       63.83       25.21    144.44 o
  -4   8   4      134.60      267.19    150.48 o
  -2   8   4       23.25     -148.16    130.42 o
   0   8   4        2.10       64.13    184.93 o
   2   8   4       40.38       57.34    106.69 o
   4   8   4      109.68      153.77    119.42 o
   6   8   4      128.97      321.98    120.29 o
 -35   1   5        2.53     -102.92    249.95 o
 -33   1   5        4.74     -147.03    205.84 o
 -31   1   5       38.17      -12.38     88.22 o
 -29   1   5      162.31      134.65     80.10 o
 -27   1   5       48.37      -21.42     67.43 o
 -25   1   5        3.74       50.41     52.72 o
 -23   1   5      486.41      546.76     52.31 o
 -21   1   5     2344.40     2625.29     97.36 o
 -19   1   5      657.04      864.69     53.32 o
 -17   1   5     6141.37     6400.03    134.57 o
 -15   1   5     1075.01     1147.53     56.40 o
 -13   1   5    20986.40    24021.03    339.47 o
 -11   1   5       89.31      108.71     22.41 o
  -9   1   5     4030.45     4348.95     73.01 o
  -7   1   5    14018.05    13544.54    177.46 o
  -5   1   5    10900.80    10271.31    124.23 o
  -3   1   5     7599.12     7095.91    116.79 o
  -1   1   5      341.69      335.63     26.50 o
   1   1   5   100576.57    93862.33   1012.33 o
   3   1   5    45828.11    43535.04    489.19 o
   5   1   5      201.64      189.51     21.32 o
   7   1   5     1116.16      951.05     38.24 o
   9   1   5       14.16        4.95     24.57 o
  11   1   5     2022.62     1998.55     79.21 o
  13   1   5      753.47      756.85     47.50 o
  15   1   5      507.70      411.93     46.22 o
  17   1   5      465.91      507.49     47.66 o
  19   1   5      182.47      175.95     50.76 o
  21   1   5      256.51      264.61     58.59 o
  23   1   5     2622.77     2700.14    181.04 o
  25   1   5       75.66      -37.46     80.36 o
  27   1   5      134.27      171.31     94.16 o
  29   1   5       78.30       27.37    109.70 o
  31   1   5       79.36       85.98    123.09 o
 -34   2   5        9.71       58.81    205.84 o
 -32   2   5       26.35      -58.81     78.91 o
 -30   2   5        0.16      -44.11    110.27 o
 -28   2   5        2.02      -25.00     71.55 o
 -26   2   5      414.98      374.25     92.99 o
 -24   2   5     3239.13     2846.71    227.29 o
 -22   2   5     4845.57     4976.35    181.65 o
 -20   2   5      798.91      708.55     71.62 o
 -18   2   5      444.91      670.17     72.76 o
 -16   2   5      403.54      413.73     51.54 o
 -14   2   5     1599.92     1758.22    115.23 o
 -12   2   5      611.94      757.14     61.31 o
 -10   2   5       47.46       28.52     27.88 o
  -8   2   5     9297.27     9249.84    212.15 o
  -6   2   5     1175.81     1198.38     44.54 o
  -4   2   5     1434.62     1543.67     62.48 o
  -2   2   5      758.35      871.96     49.19 o
   0   2   5      961.62     1133.63     65.76 o
   2   2   5     7968.79     7515.63    143.06 o
   4   2   5     5236.59     4372.28     88.98 o
   6   2   5      766.67      774.64     31.87 o
   8   2   5    10191.30     9891.07    150.99 o
  10   2   5     8222.99     8379.17    135.97 o
  12   2   5        8.74       -1.10     22.36 o
  14   2   5      410.57      455.04     39.12 o
  16   2   5       18.88       17.38     30.17 o
  18   2   5      229.98      236.17     43.56 o
  20   2   5      796.58      709.71    108.24 o
  22   2   5     8924.65     8180.80    273.79 o
  24   2   5      329.42      334.42     80.61 o
  26   2   5       34.37      228.51    123.47 o
  28   2   5       25.25       46.67    119.22 o
  30   2   5        0.55       11.31    133.96 o
 -31   3   5      145.02      227.89    101.68 o
 -29   3   5        8.56      -63.87     77.14 o
 -27   3   5      385.50      215.09     96.19 o
 -25   3   5      291.05      152.25     80.85 o
 -23   3   5     1722.22     1816.78    157.27 o
 -21   3   5      916.51     1051.87    118.85 o
 -19   3   5      368.29      444.90     64.38 o
 -17   3   5      565.53      616.52     65.60 o
 -15   3   5      645.21      723.67     63.90 o
 -13   3   5      151.67       54.29     47.36 o
 -11   3   5     1634.97     1925.22    129.48 o
  -9   3   5     3843.80     3705.17    140.55 o
  -7   3   5      202.74      147.44     58.21 o
  -5   3   5      137.52      160.95     53.32 o
  -3   3   5       59.90        3.68     36.02 o
  -1   3   5     1521.33     1394.39    131.60 o
   1   3   5     1406.72     1581.16     94.57 o
   3   3   5     3354.22     3107.02    119.38 o
   5   3   5      528.87      633.31     43.12 o
   7   3   5     3646.38     3880.83     88.45 o
   9   3   5     4082.48     3862.94     96.52 o
  11   3   5      443.12      402.54     43.44 o
  13   3   5      511.94      460.76     46.75 o
  15   3   5     1314.54     1250.70     75.92 o
  17   3   5     1490.54     1541.10    162.59 o
  19   3   5      245.95      148.53     71.26 o
  21   3   5       35.05      -15.56     68.53 o
  23   3   5       30.07       42.69     72.60 o
  25   3   5        7.08       92.39     74.77 o
  27   3   5        0.06      192.01    159.62 o
  29   3   5        5.49     -130.84     87.23 o
 -30   4   5      546.73      606.84     97.59 o
 -28   4   5      123.69      247.90     81.25 o
 -26   4   5      150.01       66.60     74.57 o
 -24   4   5       14.00       52.46    133.66 o
 -22   4   5        7.25       51.08     70.94 o
 -20   4   5      653.88      674.62     76.97 o
 -18   4   5       25.09      280.35     66.23 o
 -16   4   5     1418.44     1296.58     84.81 o
 -14   4   5      540.85      715.75     71.62 o
 -12   4   5     1368.53     1159.21     78.88 o
 -10   4   5      791.77      684.71     60.06 o
  -8   4   5      157.79       67.43     56.40 o
  -6   4   5      460.22      531.53     74.77 o
  -4   4   5      157.46      170.88     78.40 o
  -2   4   5      829.45      949.13     80.62 o
   0   4   5     1146.01      986.53     59.51 o
   2   4   5      737.69      813.42     77.91 o
   4   4   5     8252.25     8516.56    187.57 o
   6   4   5       12.86      -52.09     34.73 o
   8   4   5      205.99      180.30     51.08 o
  10   4   5      204.88       97.80     41.26 o
  12   4   5       36.43       -3.92     51.47 o
  14   4   5       82.56       47.83     53.49 o
  16   4   5      295.59      277.67     72.32 o
  18   4   5     5330.30     5194.93    247.93 o
  20   4   5       25.84       15.98     78.69 o
  22   4   5       64.26       50.79     78.03 o
  24   4   5       36.42      138.58     88.39 o
  26   4   5        5.83      -50.56     79.87 o
  28   4   5       91.88       33.51    161.91 o
 -27   5   5        4.42      -34.55     97.24 o
 -25   5   5       12.90      -13.08     92.61 o
 -23   5   5       61.62       26.63     85.91 o
 -21   5   5       21.80       31.07     85.91 o
 -19   5   5      175.44       77.56     74.57 o
 -17   5   5     2829.68     2596.88    123.38 o
 -15   5   5     1011.25     1022.13     76.63 o
 -13   5   5      189.95      141.78     60.27 o
 -11   5   5      150.10      141.35     58.31 o
  -9   5   5      616.65      742.91     89.14 o
  -7   5   5      230.14      153.03     95.62 o
  -5   5   5      221.27      211.73     76.50 o
  -3   5   5      972.59      826.26    124.10 o
  -1   5   5      151.62      137.42     56.65 o
   1   5   5      511.42      494.17     95.68 o
   3   5   5      819.64      603.91    129.65 o
   5   5   5     2928.37     2769.63    151.66 o
   7   5   5      104.65       38.06     69.66 o
   9   5   5       65.37      239.10     69.08 o
  11   5   5       27.53        6.43     59.67 o
  13   5   5       27.79      -53.87     76.71 o
  15   5   5      368.15      350.23     84.91 o
  17   5   5      179.84       70.55     87.46 o
  19   5   5       37.74        1.94    100.96 o
  21   5   5       21.12        2.90     82.79 o
  23   5   5        0.13       54.43     90.27 o
  25   5   5        7.81      -64.02     99.27 o
 -24   6   5       34.87        9.86    101.16 o
 -22   6   5       50.80      154.58    107.29 o
 -20   6   5       63.08       28.31    121.55 o
 -18   6   5       35.80      -63.46     60.70 o
 -16   6   5       31.78        4.35     74.18 o
 -14   6   5        1.49     -100.70     67.13 o
 -12   6   5        8.28      128.79     78.36 o
 -10   6   5     1519.74     1524.62    160.52 o
  -8   6   5      295.17      204.91    117.61 o
  -6   6   5      550.32      518.96     99.38 o
  -4   6   5       88.82      123.10     72.94 o
  -2   6   5      167.14      158.56     87.39 o
   0   6   5        0.72       -3.08     60.91 o
   2   6   5       26.84      126.55     62.58 o
   4   6   5     3729.90     3850.98    297.60 o
   6   6   5      794.39      752.33    102.95 o
   8   6   5      429.25      491.03     93.16 o
  10   6   5      219.41      142.48     76.93 o
  12   6   5        3.13      -41.39     94.72 o
  14   6   5       39.23       98.82     61.86 o
  16   6   5      117.18       61.52     98.75 o
  18   6   5       41.22       55.42     99.97 o
  20   6   5        3.74      -73.52     94.04 o
 -17   7   5       25.75      -81.73     98.78 o
 -15   7   5        2.80     -109.89     81.63 o
 -13   7   5       89.96      315.72    102.53 o
 -11   7   5       34.16     -120.35    173.92 o
  -9   7   5      329.61      721.60    176.75 o
  -7   7   5      448.83      668.93    279.37 o
  -5   7   5      144.59      143.76    161.74 o
  -3   7   5       99.61      242.60    144.44 o
  -1   7   5        9.65      -98.45    119.22 o
   1   7   5       37.66       39.99    129.65 o
   3   7   5       10.00       48.72    125.85 o
   5   7   5       19.53       10.91     94.55 o
   7   7   5      170.99      -22.38     88.58 o
   9   7   5      560.95      320.80    115.00 o
  11   7   5        8.55       43.76     92.61 o
  13   7   5        1.35      -30.67     91.25 o
  15   7   5      222.64      132.43    149.04 o
  -6   8   5        0.16       26.56    160.90 o
  -4   8   5       44.15       58.81    155.95 o
  -2   8   5        1.04      281.73    160.90 o
   0   8   5        2.14     -136.45     99.02 o
   2   8   5       23.43      -14.70    108.19 o
   4   8   5       56.47       14.08    103.04 o
 -32   0   6        1.02       44.11     88.22 o
 -30   0   6        0.00      -14.70     73.52 o
 -28   0   6       40.83       44.11     73.52 o
 -26   0   6        9.61       22.05     66.16 o
 -24   0   6       37.44       22.05     51.98 o
 -22   0   6      117.72      159.01     97.68 o
 -20   0   6        0.18       -7.03     42.78 o
 -18   0   6       60.56       65.50     34.60 o
 -16   0   6      204.66      197.30     40.32 o
 -14   0   6     1016.56     1218.23     73.24 o
 -12   0   6      154.44      174.38     32.47 o
 -10   0   6       11.09       61.67     29.10 o
  -8   0   6       93.74      110.28     29.71 o
  -6   0   6      401.97      410.39     35.09 o
  -4   0   6      818.20      810.97     59.43 o
  -2   0   6        0.11      -37.43     24.95 o
   0   0   6      990.41      869.99     53.36 o
   2   0   6       21.97       80.69     50.29 o
   4   0   6       27.78       55.18     25.27 o
   6   0   6        0.45        5.72     35.86 o
   8   0   6      132.30       71.29     28.90 o
  10   0   6      153.74      171.54     31.19 o
  12   0   6     1264.36     1205.61     61.50 o
  14   0   6     2198.05     2519.56    158.32 o
  16   0   6      889.96      862.87     89.42 o
  18   0   6      411.01      387.19     84.89 o
  20   0   6      233.96      407.22    119.22 o
  22   0   6      144.11       47.61    108.80 o
  24   0   6      276.65      528.85    160.90 o
  26   0   6      207.99      121.74    129.65 o
  28   0   6      415.17      283.29    154.92 o
  30   0   6      174.11       67.74    183.79 o
  32   0   6       44.06     -145.86    154.38 o
 -33   1   6        0.73     -121.83     81.91 o
 -31   1   6       49.86      -43.34     80.10 o
 -29   1   6      117.98       91.29     70.03 o
 -27   1   6      488.84      555.60     80.85 o
 -25   1   6       11.53       58.42     50.93 o
 -23   1   6     2464.96     2471.73     98.50 o
 -21   1   6     4323.54     4389.05    124.41 o
 -19   1   6      156.23      242.27     41.85 o
 -17   1   6     1978.83     2473.21    101.36 o
 -15   1   6     1880.53     2204.17     88.06 o
 -13   1   6     1657.70     1937.25     73.65 o
 -11   1   6       16.88        3.10     21.80 o
  -9   1   6       26.32       66.58     23.53 o
  -7   1   6    21056.96    21541.11    254.90 o
  -5   1   6     4357.77     4018.26     68.93 o
  -3   1   6       28.00       37.13     21.92 o
  -1   1   6    33190.63    30212.29    380.17 o
   1   1   6      706.68      686.73     29.80 o
   3   1   6    17834.27    17248.52    232.03 o
   5   1   6      430.82      426.29     27.07 o
   7   1   6     2355.58     2107.16     70.55 o
   9   1   6      250.33      276.10     33.08 o
  11   1   6        0.57      -12.13     25.46 o
  13   1   6     4035.86     4055.39     98.57 o
  15   1   6      329.89      273.65     38.05 o
  17   1   6       28.30      -15.56     32.67 o
  19   1   6     1202.56     1195.55     78.95 o
  21   1   6       94.45      102.11     57.42 o
  23   1   6        1.42      -49.32     72.96 o
  25   1   6      264.91      267.75     98.22 o
  27   1   6      686.11      679.97    126.37 o
  29   1   6      121.01       76.27    109.03 o
  31   1   6       97.98       97.17    123.78 o
 -34   2   6        0.22      -44.11    191.14 o
 -32   2   6      188.03       47.98     88.90 o
 -30   2   6       57.83       22.87     86.83 o
 -28   2   6        8.46     -113.47     75.65 o
 -26   2   6     6791.58     6460.98    265.28 o
 -24   2   6     2463.10     2789.89    193.12 o
 -22   2   6      589.95      988.53     92.45 o
 -20   2   6       52.31       38.55     55.09 o
 -18   2   6      909.00      861.66     60.66 o
 -16   2   6      191.69      213.60     36.87 o
 -14   2   6     2065.79     2092.94    105.22 o
 -12   2   6      686.94      800.33     44.95 o
 -10   2   6    11705.61    12508.93    221.72 o
  -8   2   6     3804.59     3932.60    111.60 o
  -6   2   6     2904.62     3111.52     89.68 o
  -4   2   6     5143.95     4887.92    133.63 o
  -2   2   6      290.68      218.72     43.03 o
   0   2   6     2475.60     2629.44    113.71 o
   2   2   6     5678.79     5423.78    109.44 o
   4   2   6     2225.58     2408.51     60.07 o
   6   2   6     1750.34     1949.48     58.39 o
   8   2   6    10437.58    10445.79    159.25 o
  10   2   6     5270.81     5766.07    102.81 o
  12   2   6     2566.27     2610.37     67.78 o
  14   2   6     1829.94     1967.62     71.07 o
  16   2   6      282.91      354.11     39.34 o
  18   2   6      613.01      557.82     50.02 o
  20   2   6      680.08      629.04     71.73 o
  22   2   6     1805.79     2048.52    143.62 o
  24   2   6     1595.46     1406.90    119.00 o
  26   2   6        3.95       53.06     61.61 o
  28   2   6      437.18      242.61    145.56 o
  30   2   6        6.27      -51.46    114.36 o
 -31   3   6      295.25      232.06    116.54 o
 -29   3   6        0.87      -72.28     83.88 o
 -27   3   6      603.80      536.44    109.02 o
 -25   3   6      485.20      267.93    220.55 o
 -23   3   6     2020.16     1919.58    189.03 o
 -21   3   6      189.74      167.13     54.05 o
 -19   3   6     3649.96     3468.19    121.68 o
 -17   3   6      719.91      717.59     75.28 o
 -15   3   6       17.82       10.35     43.93 o
 -13   3   6      261.08      312.50     62.59 o
 -11   3   6       69.65      202.05     53.04 o
  -9   3   6     7344.62     7564.03    200.40 o
  -7   3   6      281.88      268.94     61.89 o
  -5   3   6     5458.19     6249.65    196.53 o
  -3   3   6     1356.43     1437.58     90.09 o
  -1   3   6      251.70      279.37     83.18 o
   1   3   6      301.14      336.41     59.42 o
   3   3   6     7623.85     7564.06    194.46 o
   5   3   6      231.40      346.59     36.82 o
   7   3   6      945.96     1046.13     53.79 o
   9   3   6     1207.76     1305.62     68.92 o
  11   3   6      121.72      198.07     39.36 o
  13   3   6      197.20      162.72     38.27 o
  15   3   6     2365.30     2094.31     91.26 o
  17   3   6      234.03      239.80     94.64 o
  19   3   6       36.00       52.07     73.14 o
  21   3   6      979.84     1085.35    120.30 o
  23   3   6      919.08      717.35    118.58 o
  25   3   6      205.27      226.46     80.61 o
  27   3   6       19.87       16.43     73.79 o
  29   3   6        0.03      -16.62    119.22 o
 -30   4   6       68.51       84.18     91.26 o
 -28   4   6        1.28       49.78     72.96 o
 -26   4   6       49.40       55.85     70.18 o
 -24   4   6        1.62      -10.28     77.24 o
 -22   4   6        7.80      -52.12     65.98 o
 -20   4   6        5.48       56.40     58.74 o
 -18   4   6       80.47      173.22    109.95 o
 -16   4   6      200.52      166.00     57.36 o
 -14   4   6       26.20       47.62     59.67 o
 -12   4   6      128.32      125.41     62.17 o
 -10   4   6      261.31       78.57     95.50 o
  -8   4   6       48.81       22.47    109.07 o
  -6   4   6        0.54      -49.83     55.08 o
  -4   4   6       17.21       -3.68     48.02 o
  -2   4   6      216.87      263.99     57.81 o
   0   4   6       12.61       20.79     46.84 o
   2   4   6      271.66      246.44     65.67 o
   4   4   6      232.53      340.23     48.94 o
   6   4   6       50.87      130.52     36.34 o
   8   4   6        3.80       -4.53     36.28 o
  10   4   6        9.21       12.58     40.53 o
  12   4   6       11.10       -9.21     46.03 o
  14   4   6        9.15      -13.54     55.60 o
  16   4   6       22.91        9.57     58.40 o
  18   4   6       61.10       38.68    112.18 o
  20   4   6        9.17        3.11     73.79 o
  22   4   6        0.29       54.77     80.64 o
  24   4   6       24.01      -76.19    158.79 o
  26   4   6        4.69        3.07     79.06 o
  28   4   6       23.75      -12.23     87.11 o
 -27   5   6        6.81       30.96     97.57 o
 -25   5   6        7.93      -95.48     83.73 o
 -23   5   6       36.42       69.43     91.33 o
 -21   5   6       11.41       34.12     85.91 o
 -19   5   6        2.22       61.75     72.42 o
 -17   5   6     1222.55     1174.73    115.33 o
 -15   5   6      277.73      284.30     55.84 o
 -13   5   6       71.67       71.83     47.12 o
 -11   5   6      189.00       33.58     82.77 o
  -9   5   6        4.96      -30.70     65.67 o
  -7   5   6       35.78       82.87     67.27 o
  -5   5   6      338.17      271.96     81.46 o
  -3   5   6     1206.66     1056.56     96.05 o
  -1   5   6       14.63      130.60     51.00 o
   1   5   6        0.67       41.01     98.36 o
   3   5   6       16.12      -42.56     98.36 o
   5   5   6      497.80      704.59     96.81 o
   7   5   6       73.19       93.50     67.79 o
   9   5   6       18.66        0.86     60.85 o
  11   5   6      153.92       78.40     64.02 o
  13   5   6        0.05      -10.64     72.96 o
  15   5   6        0.11       -9.83     68.99 o
  17   5   6       23.03        4.67     87.46 o
  19   5   6      276.53      237.75    110.31 o
  21   5   6        0.02      -26.28     92.61 o
  23   5   6        0.16       16.53     86.35 o
  25   5   6        0.19      -20.12     92.89 o
 -24   6   6       43.30       81.81     99.97 o
 -22   6   6        0.06      -31.14     89.57 o
 -20   6   6      656.09      578.92    126.77 o
 -18   6   6       41.09        0.00     62.35 o
 -16   6   6      161.37       64.62     76.30 o
 -14   6   6        1.85     -114.60     76.40 o
 -12   6   6      158.04      317.76     90.97 o
 -10   6   6     1579.75     1874.61    159.75 o
  -8   6   6       30.50      -40.58     76.50 o
  -6   6   6     4200.48     4413.63    215.63 o
  -4   6   6      135.56      206.43     81.62 o
  -2   6   6      639.36      581.84     92.68 o
   0   6   6       81.20       80.87    124.76 o
   2   6   6      289.35      198.50    124.76 o
   4   6   6     4267.17     5207.77    367.67 o
   6   6   6      240.14      224.08     85.77 o
   8   6   6     1072.90      934.31    144.32 o
  10   6   6       86.39      155.27     73.61 o
  12   6   6      348.07      392.93    101.87 o
  14   6   6        0.35       -9.35     58.66 o
  16   6   6        0.70       82.12    101.53 o
  18   6   6      598.57      668.08    175.24 o
  20   6   6       46.06      116.26    103.89 o
 -17   7   6      226.36      295.76    374.93 o
 -15   7   6       90.34      -13.32    105.88 o
 -13   7   6      451.65      700.16    140.84 o
 -11   7   6        7.71      -12.25    108.19 o
  -9   7   6       74.26     -163.19    108.79 o
  -7   7   6        4.12       18.82    127.17 o
  -5   7   6      365.32      396.99    220.55 o
  -3   7   6        5.30       -9.26    140.07 o
  -1   7   6        0.19     -117.62    191.14 o
   1   7   6       19.06       95.00    133.96 o
   3   7   6      213.17      292.62    152.83 o
   5   7   6       21.14       64.72     99.02 o
   7   7   6       15.60       -1.19    107.71 o
   9   7   6        5.43       32.27    101.16 o
  11   7   6       82.99      107.96    103.71 o
  13   7   6       18.25      -27.64     99.75 o
  15   7   6        2.84      -99.04    106.35 o
  -6   8   6       11.05        7.35    155.95 o
  -4   8   6       17.38      -36.76    145.55 o
  -2   8   6        2.71     -143.64    242.60 o
   0   8   6        4.26     -157.41    127.21 o
   2   8   6        1.23       27.82    112.26 o
   4   8   6        0.05      174.85    112.26 o
 -33   1   7       17.28      -24.26    139.68 o
 -31   1   7       53.79       53.30     59.30 o
 -29   1   7        8.19      -17.96     78.94 o
 -27   1   7     1490.93     1602.18    123.83 o
 -25   1   7       85.27      150.85     61.88 o
 -23   1   7     2868.44     3040.14    138.50 o
 -21   1   7     5025.87     5151.79    157.10 o
 -19   1   7      380.49      433.86     57.80 o
 -17   1   7      659.69      768.85     66.71 o
 -15   1   7      314.93      355.02     30.08 o
 -13   1   7      541.52      644.10     39.18 o
 -11   1   7      728.67      844.91     38.89 o
  -9   1   7     1452.11     1378.09     45.01 o
  -7   1   7    10969.11    10841.72    143.90 o
  -5   1   7      241.09      247.46     23.68 o
  -3   1   7     6278.08     5686.05     89.25 o
  -1   1   7    16554.04    15251.58    222.87 o
   1   1   7    29579.82    26112.40    340.71 o
   3   1   7     1362.86     1268.02     42.27 o
   5   1   7     5554.11     5485.31    101.31 o
   7   1   7       20.02       36.86     22.78 o
   9   1   7      673.44      716.04     48.65 o
  11   1   7       33.89       60.16     28.34 o
  13   1   7     2633.42     2769.34     85.02 o
  15   1   7     2882.83     2957.26     93.29 o
  17   1   7       14.87       42.00     36.12 o
  19   1   7       18.06       62.84     40.99 o
  21   1   7      176.36      117.59     52.80 o
  23   1   7      253.38      309.86     92.62 o
  25   1   7      111.56      -39.57     79.77 o
  27   1   7      436.37      287.83    106.11 o
  29   1   7      170.03        7.97    100.55 o
  31   1   7       69.64     -117.63    112.28 o
 -34   2   7       40.10       29.41    220.55 o
 -32   2   7        8.55      -92.09    124.98 o
 -30   2   7       18.67       51.07     88.90 o
 -28   2   7       67.94      194.08     90.62 o
 -26   2   7       10.99      120.08     86.83 o
 -24   2   7    13344.76    12482.28    448.42 o
 -22   2   7      831.66      847.84     89.87 o
 -20   2   7      287.56      206.33     59.97 o
 -18   2   7      199.24      250.97     50.54 o
 -16   2   7      464.91      517.31     55.20 o
 -14   2   7     1948.19     2177.30     84.69 o
 -12   2   7     3819.29     4172.57    117.31 o
 -10   2   7     4772.91     4920.61    117.69 o
  -8   2   7     2648.09     2565.09    102.98 o
  -6   2   7       87.43       56.98     29.51 o
  -4   2   7        0.04       30.83     30.37 o
  -2   2   7     5758.24     5345.13    135.45 o
   0   2   7     4873.80     4833.99    141.51 o
   2   2   7    13029.35    12087.81    230.20 o
   4   2   7      397.41      378.73     31.65 o
   6   2   7      171.50      164.25     25.80 o
   8   2   7       34.55       26.35     24.88 o
  10   2   7      988.93      993.75     56.94 o
  12   2   7      481.32      497.26     35.94 o
  14   2   7     1705.29     1841.99     85.07 o
  16   2   7       36.16       73.73     33.89 o
  18   2   7        3.94       18.43     35.70 o
  20   2   7       17.57       89.69     45.56 o
  22   2   7      366.46      395.09     67.83 o
  24   2   7     1252.73     1101.91    187.37 o
  26   2   7       83.63       34.88     62.58 o
  28   2   7        0.16      -89.56    176.44 o
  30   2   7       48.16       48.23    129.65 o
 -31   3   7       32.95      -47.98     95.13 o
 -29   3   7        5.48      -37.92     95.13 o
 -27   3   7       90.60      161.70     91.69 o
 -25   3   7        2.33       62.46     82.79 o
 -23   3   7      315.53      254.95     85.57 o
 -21   3   7     1514.43     1408.37     82.05 o
 -19   3   7    10864.12    10658.96    239.65 o
 -17   3   7       78.14       -1.71     47.96 o
 -15   3   7      355.40      473.67     50.03 o
 -13   3   7      796.53      719.32     72.97 o
 -11   3   7      106.28      118.54     50.93 o
  -9   3   7     2180.10     2212.76    110.45 o
  -7   3   7     3850.41     3774.56    130.85 o
  -5   3   7    14056.80    15913.08    333.69 o
  -3   3   7      751.79      801.45    114.37 o
  -1   3   7     1657.10     2072.04    162.56 o
   1   3   7       44.82       -4.49     40.61 o
   3   3   7     1233.23     1096.52     79.17 o
   5   3   7     1411.23     1449.94     60.44 o
   7   3   7     1635.00     1771.17     69.23 o
   9   3   7     6907.66     6688.38    150.30 o
  11   3   7      170.98      127.78     40.27 o
  13   3   7       10.72       45.89     36.71 o
  15   3   7        2.45       30.50     37.77 o
  17   3   7     1405.88     1597.06    150.69 o
  19   3   7       10.12       90.06     73.14 o
  21   3   7      597.65      737.42    111.43 o
  23   3   7      242.41      201.19     83.73 o
  25   3   7        2.33       26.40     76.08 o
  27   3   7       10.91       -7.33     77.91 o
  29   3   7        7.40      124.72    257.30 o
 -30   4   7      114.92      169.80    108.23 o
 -28   4   7        0.72      -34.04     72.76 o
 -26   4   7        5.49      -52.93     70.11 o
 -24   4   7      205.57      300.10     99.97 o
 -22   4   7      417.37      312.01     81.63 o
 -20   4   7     1248.86     1420.81    114.50 o
 -18   4   7     1977.51     2043.27    188.15 o
 -16   4   7      437.91      508.55     70.52 o
 -14   4   7      807.73      898.66    110.36 o
 -12   4   7     1216.98     1095.69     95.58 o
 -10   4   7       48.78       85.09     58.12 o
  -8   4   7        1.37       82.64     62.27 o
  -6   4   7     1212.59     1065.69    101.43 o
  -4   4   7     2347.16     2493.71    125.17 o
  -2   4   7      783.42      904.83     81.62 o
   0   4   7      173.64      216.68     57.81 o
   2   4   7     1047.98      963.16     89.14 o
   4   4   7     5654.81     5740.65    152.75 o
   6   4   7       80.93       92.78     42.52 o
   8   4   7        8.22       17.74     38.12 o
  10   4   7        7.81      -51.45     37.26 o
  12   4   7       61.07       29.81     50.03 o
  14   4   7       48.24      108.92     52.28 o
  16   4   7      157.24      128.55     66.63 o
  18   4   7     2831.27     2994.07    200.57 o
  20   4   7      129.37      -55.04     64.45 o
  22   4   7       56.53       69.61     81.77 o
  24   4   7       21.26      -16.01     83.73 o
  26   4   7        0.17       21.00     85.58 o
 -27   5   7       52.07     -118.49    145.76 o
 -25   5   7       20.76      -44.66     85.91 o
 -23   5   7       62.21       62.61    122.19 o
 -21   5   7        2.51        0.59     84.04 o
 -19   5   7      756.64      592.34     99.43 o
 -17   5   7     1109.14      925.71    106.41 o
 -15   5   7       88.87      129.27     56.22 o
 -13   5   7        0.91        4.90     44.71 o
 -11   5   7       38.25       90.81     68.83 o
  -9   5   7       17.78      -61.37     69.23 o
  -7   5   7      540.27      583.79     96.19 o
  -5   5   7     4355.61     4395.99    246.52 o
  -3   5   7     3993.20     3919.57    172.19 o
  -1   5   7       50.67      -88.22    117.63 o
   1   5   7        1.44       64.23     98.36 o
   3   5   7      100.99       97.86     84.04 o
   5   5   7      928.99      967.87    137.95 o
   7   5   7      105.12      158.17     55.28 o
   9   5   7      293.96      321.89     77.77 o
  11   5   7      143.61      213.93     69.70 o
  13   5   7        0.29     -116.05     78.52 o
  15   5   7      140.38      218.18     82.13 o
  17   5   7      147.55       81.16     89.83 o
  19   5   7      206.35       87.23     88.75 o
  21   5   7        5.53      -71.07     87.46 o
  23   5   7        0.27      -38.44     87.46 o
 -24   6   7       27.18      -22.50    105.88 o
 -22   6   7       75.87      156.68    106.35 o
 -20   6   7      172.14       -4.90     93.38 o
 -18   6   7      248.60      187.47     87.30 o
 -16   6   7       18.11      -30.11     76.93 o
 -14   6   7        6.94      -85.44     71.45 o
 -12   6   7       10.18      -62.07     75.87 o
 -10   6   7     1251.27     1199.72    171.87 o
  -8   6   7       11.83       20.42     77.91 o
  -6   6   7     1885.93     2143.55    169.04 o
  -4   6   7     2733.20     2897.79    164.90 o
  -2   6   7     1234.72     1216.20    192.14 o
   0   6   7      383.43      309.86    140.07 o
   2   6   7      433.80      437.06    115.80 o
   4   6   7     1181.08     1382.37    166.40 o
   6   6   7      101.34       12.20     80.36 o
   8   6   7      290.48      277.41     85.77 o
  10   6   7      531.60      625.20     97.62 o
  12   6   7      210.39      256.40     76.93 o
  14   6   7       31.22       63.79     80.70 o
  16   6   7        0.00        2.62     96.19 o
  18   6   7        1.14      -92.70     82.93 o
  20   6   7       61.31      -63.03    158.42 o
 -17   7   7      104.65      256.04    150.48 o
 -15   7   7        0.37      -30.54    107.70 o
 -13   7   7        1.42       62.02    125.52 o
 -11   7   7      105.96      -49.26    160.63 o
  -9   7   7       51.36      183.79    154.38 o
  -7   7   7      166.59      142.83    144.44 o
  -5   7   7       78.53      412.16    160.90 o
  -3   7   7       35.79      -33.52    129.65 o
  -1   7   7       31.81       14.70    127.17 o
   1   7   7        0.11     -113.61    117.62 o
   3   7   7       57.84      154.30    109.70 o
   5   7   7        1.11       84.07     99.97 o
   7   7   7       19.74      -23.26     94.14 o
   9   7   7      178.09       76.72     96.19 o
  11   7   7       85.88       74.03     96.19 o
  13   7   7       41.30       80.35    103.89 o
  15   7   7        6.02     -158.10    127.37 o
  -6   8   7       16.06     -147.56    144.44 o
  -4   8   7       37.58     -113.27    140.07 o
  -2   8   7       13.46      227.66    183.79 o
   0   8   7       23.08      -19.60    125.48 o
   2   8   7       14.81      111.57    118.89 o
 -34   0   8      170.98      235.25    117.63 o
 -32   0   8       31.10      -73.52     88.22 o
 -30   0   8       47.86      -58.81     88.22 o
 -28   0   8      854.89      705.79    147.04 o
 -26   0   8     1264.41     1152.30    112.96 o
 -24   0   8     1860.78     1683.30    154.40 o
 -22   0   8     1177.94     1548.50    119.23 o
 -20   0   8     1963.18     1907.79    124.78 o
 -18   0   8      827.70      865.28     93.58 o
 -16   0   8     1438.73     1693.19    139.14 o
 -14   0   8    87291.92    97602.55   1649.42 o
 -12   0   8     1080.35     1249.13     69.56 o
 -10   0   8     3479.19     3710.69    101.84 o
  -8   0   8      333.33      358.00     40.54 o
  -6   0   8     3907.69     3520.30    109.98 o
  -4   0   8     1605.56     1462.24     72.45 o
  -2   0   8    23497.10    20447.82    380.28 o
   0   0   8  1614771.38  1821624.88  35122.55 o
   2   0   8      942.88      865.62     67.92 o
   4   0   8     2886.52     2807.28    110.41 o
   6   0   8       32.82       48.19     43.39 o
   8   0   8      132.46      145.40     38.50 o
  10   0   8      671.07      691.96     63.42 o
  12   0   8     5803.12     5446.60    199.60 o
  14   0   8    38048.68    39777.04    696.32 o
  16   0   8     1468.91     1284.37     79.54 o
  18   0   8       87.69       56.47     45.14 o
  20   0   8      481.70      438.17    127.54 o
  22   0   8      286.45      394.30    101.16 o
  24   0   8      620.77      767.73    272.02 o
  26   0   8      814.74     1300.53    212.95 o
  28   0   8      148.44       -8.82    257.31 o
  30   0   8        2.72     -178.83    119.22 o
 -33   1   8       77.74       14.70    102.92 o
 -31   1   8       65.35       35.06     66.98 o
 -29   1   8       91.32       -0.92     90.32 o
 -27   1   8      175.12      270.54     74.86 o
 -25   1   8       68.14       27.62     80.13 o
 -23   1   8      212.58      219.03     55.28 o
 -21   1   8     2043.07     2256.84    114.51 o
 -19   1   8      537.86      684.80     69.08 o
 -17   1   8     2038.53     2352.04     78.22 o
 -15   1   8     6833.98     6995.11    146.36 o
 -13   1   8     1327.96     1687.81     59.28 o
 -11   1   8      718.06      713.86     42.20 o
  -9   1   8     3000.20     2827.82     59.45 o
  -7   1   8      981.66      966.85     39.57 o
  -5   1   8    10121.55     9993.46    136.25 o
  -3   1   8     3606.80     3508.39     75.53 o
  -1   1   8    40899.66    36930.19    437.56 o
   1   1   8     1794.43     1633.57     90.33 o
   3   1   8    17805.23    16219.24    242.21 o
   5   1   8      118.16       80.87     27.87 o
   7   1   8        0.55        0.32     22.41 o
   9   1   8     2284.34     2448.38     73.65 o
  11   1   8       35.99       31.55     30.27 o
  13   1   8      117.08      117.70     36.64 o
  15   1   8     1409.99     1491.14     81.28 o
  17   1   8      591.35      580.85     54.93 o
  19   1   8      154.90      144.43     48.38 o
  21   1   8      750.71      791.58     86.89 o
  23   1   8      297.26      194.83     86.67 o
  25   1   8        5.52       37.62     81.63 o
  27   1   8       10.34       44.42     90.79 o
  29   1   8       90.41      169.35    107.36 o
  31   1   8        0.45     -101.86    101.33 o
 -34   2   8        4.10      -44.11    103.79 o
 -32   2   8       11.39      -91.02    100.18 o
 -30   2   8        1.72       48.52     90.62 o
 -28   2   8        7.49      131.55     88.90 o
 -26   2   8       84.01       52.28     91.85 o
 -24   2   8      732.27      936.37    133.28 o
 -22   2   8       69.85       73.52     87.91 o
 -20   2   8       11.51       65.76     43.52 o
 -18   2   8       61.42       51.76     49.28 o
 -16   2   8        0.08      -57.23     38.78 o
 -14   2   8        4.38       23.38     32.38 o
 -12   2   8      128.93      128.32     44.51 o
 -10   2   8      344.19      272.85     50.67 o
  -8   2   8       93.11      120.13     44.19 o
  -6   2   8      335.02      314.98     35.19 o
  -4   2   8     1582.71     1436.67     68.23 o
  -2   2   8       54.03       -1.63     45.65 o
   0   2   8      167.08      184.30     36.89 o
   2   2   8     1606.60     1495.75     66.45 o
   4   2   8     1475.33     1428.85     50.46 o
   6   2   8      527.94      561.70     36.51 o
   8   2   8      471.34      512.48     36.47 o
  10   2   8      611.67      559.32     42.10 o
  12   2   8       63.29       23.64     32.38 o
  14   2   8       36.04       52.54     31.51 o
  16   2   8       19.87       25.39     35.65 o
  18   2   8       62.88       89.01     36.58 o
  20   2   8        0.88       55.47     43.10 o
  22   2   8       84.21       99.19     48.70 o
  24   2   8      550.25      687.25    100.90 o
  26   2   8       50.60       84.38     71.78 o
  28   2   8        7.17      124.68    129.65 o
  30   2   8        6.88     -116.35    119.22 o
 -31   3   8       26.76      208.40    111.31 o
 -29   3   8        7.64       14.70     93.57 o
 -27   3   8       44.34      -70.25     91.85 o
 -25   3   8        0.00      -83.54    105.07 o
 -23   3   8      410.17      528.19     97.62 o
 -21   3   8      638.14      669.01     74.46 o
 -19   3   8     3721.64     3632.73    202.97 o
 -17   3   8      287.16      290.35     57.61 o
 -15   3   8       15.90       94.16     49.89 o
 -13   3   8      220.80      205.45     56.35 o
 -11   3   8       28.87       58.26     48.97 o
  -9   3   8     6375.31     6796.77    185.02 o
  -7   3   8     2331.73     2242.70    124.90 o
  -5   3   8     8282.38     8263.53    310.57 o
  -3   3   8        2.70       13.16     79.34 o
  -1   3   8      251.47      288.19     73.23 o
   1   3   8      139.46       91.44     44.62 o
   3   3   8       65.50      133.01     42.56 o
   5   3   8     5907.60     6396.83    177.34 o
   7   3   8     2832.59     2946.80     85.33 o
   9   3   8     2389.81     2485.38    104.54 o
  11   3   8       51.19       79.15     39.89 o
  13   3   8       96.14       58.72     39.39 o
  15   3   8      208.27      224.79     48.83 o
  17   3   8        1.54       16.49     52.30 o
  19   3   8     3624.87     3275.31    301.42 o
  21   3   8      604.71      610.99    106.65 o
  23   3   8       20.24       -6.23     68.52 o
  25   3   8       82.77       89.07     79.87 o
  27   3   8      159.22      110.94     78.03 o
  29   3   8       11.69     -149.70    112.95 o
 -30   4   8       10.34      217.01     94.55 o
 -28   4   8       17.71       -5.88     76.93 o
 -26   4   8      230.13      192.72     93.90 o
 -24   4   8      313.00      410.68    104.88 o
 -22   4   8     2075.88     1824.77    135.87 o
 -20   4   8      987.80      876.84     89.53 o
 -18   4   8     3775.79     4208.87    248.36 o
 -16   4   8        2.04      130.10     64.07 o
 -14   4   8      829.23     1033.58     94.73 o
 -12   4   8       29.01       43.76     58.12 o
 -10   4   8      193.93      247.78     64.57 o
  -8   4   8     1969.52     2181.50    117.91 o
  -6   4   8     1495.47     1857.78    122.92 o
  -4   4   8       25.93       74.36     56.40 o
  -2   4   8      107.59       85.60     58.30 o
   0   4   8      844.40      661.78     80.65 o
   2   4   8       81.10      163.84     82.68 o
   4   4   8      150.60      102.92     55.04 o
   6   4   8      908.39      987.68     99.74 o
   8   4   8      423.46      529.97     45.54 o
  10   4   8        0.86        6.83     70.00 o
  12   4   8       56.00       79.39     48.44 o
  14   4   8      159.82       58.67     53.79 o
  16   4   8      181.09      142.63     59.51 o
  18   4   8     1020.71      975.07    131.03 o
  20   4   8      616.34      556.74    120.39 o
  22   4   8      779.61      777.25     97.59 o
  24   4   8       89.78       33.13     70.18 o
  26   4   8        3.17       12.03     99.87 o
 -27   5   8        3.48      -74.62    114.62 o
 -25   5   8        6.57       47.09     96.19 o
 -23   5   8        1.77      -43.81     84.04 o
 -21   5   8        6.17       57.78     84.04 o
 -19   5   8      759.48      711.82    104.21 o
 -17   5   8      102.51       25.08     68.84 o
 -15   5   8      245.32      111.58     59.52 o
 -13   5   8       14.29      -53.45     66.70 o
 -11   5   8       64.81      100.39     93.38 o
  -9   5   8      260.86      166.39     79.87 o
  -7   5   8     1963.91     2160.81    148.02 o
  -5   5   8     5259.99     5324.35    284.33 o
  -3   5   8      761.53      892.56    155.96 o
  -1   5   8       73.75       57.62     73.06 o
   1   5   8        9.33       35.29     55.57 o
   3   5   8      919.12      921.56     72.25 o
   5   5   8     4702.76     4623.77    149.27 o
   7   5   8      268.74      261.63     57.98 o
   9   5   8      252.62      220.03     60.39 o
  11   5   8       72.48       -8.44     50.79 o
  13   5   8      132.34       87.59     73.45 o
  15   5   8      372.92      412.83     91.87 o
  17   5   8       25.41      126.81     94.04 o
  19   5   8      645.78      708.76    128.10 o
  21   5   8       11.61       -4.12     89.83 o
  23   5   8        7.90      -92.34     82.79 o
 -24   6   8       10.76      -66.16    175.01 o
 -22   6   8        8.14     -108.36     95.75 o
 -20   6   8        9.93      -74.38     89.57 o
 -18   6   8       12.64      -96.29    106.11 o
 -16   6   8       10.24       22.98    101.87 o
 -14   6   8       52.00      135.67     83.34 o
 -12   6   8       76.14      -39.89    118.84 o
 -10   6   8      368.49      370.67     90.97 o
  -8   6   8      131.65      -48.66     79.87 o
  -6   6   8      100.33       -3.84    119.22 o
  -4   6   8      764.63      943.11    176.75 o
  -2   6   8      184.47       64.94    123.47 o
   0   6   8       73.82       52.33     98.79 o
   2   6   8      572.89      728.49    154.38 o
   4   6   8      776.56     1002.42    205.08 o
   6   6   8      205.37      374.27     92.62 o
   8   6   8        0.85      -27.85     87.01 o
  10   6   8      180.74      283.17    120.97 o
  12   6   8        9.88       17.77     89.13 o
  14   6   8        3.80      -25.73    116.96 o
  16   6   8        1.61       -5.30     90.75 o
  18   6   8      140.56       45.95     94.04 o
  20   6   8      112.99      146.68    110.70 o
 -17   7   8        8.96       22.05    124.76 o
 -15   7   8        8.96       16.41    101.16 o
 -13   7   8        0.52      -79.67    174.73 o
 -11   7   8        6.05     -102.92    149.02 o
  -9   7   8       23.58      196.59    140.07 o
  -7   7   8       36.44     -117.63    135.16 o
  -5   7   8        2.72     -120.08    205.84 o
  -3   7   8       37.24     -158.54    119.22 o
  -1   7   8        2.24     -167.03    132.33 o
   1   7   8        7.06     -171.54    114.36 o
   3   7   8        0.10       62.21     99.97 o
   5   7   8       13.27       -0.92    110.68 o
   7   7   8        0.47     -127.18     87.46 o
   9   7   8       89.88        0.84    104.17 o
  11   7   8       25.69      -54.93     85.91 o
  13   7   8        9.20     -171.08    114.05 o
  -2   8   8       85.96      120.38    191.14 o
   0   8   8      110.35      242.60    176.74 o
 -35   1   9       34.64       44.11    117.62 o
 -33   1   9      377.72      330.83     93.57 o
 -31   1   9       72.74      -22.05     72.78 o
 -29   1   9      231.87      198.49     81.24 o
 -27   1   9     1237.87     1123.29    129.59 o
 -25   1   9      637.31      693.33     81.30 o
 -23   1   9      205.57      253.11     55.80 o
 -21   1   9        9.50      104.10     55.52 o
 -19   1   9      114.17      111.16     43.93 o
 -17   1   9     1183.64     1234.24     51.04 o
 -15   1   9     3413.02     3745.84     91.31 o
 -13   1   9    10437.66    11551.31    190.22 o
 -11   1   9        1.97      -22.77     26.59 o
  -9   1   9      171.50      170.18     30.53 o
  -7   1   9     3796.25     3787.02     82.82 o
  -5   1   9        8.62       25.82     26.86 o
  -3   1   9    34664.47    32706.51    393.62 o
  -1   1   9      747.11      681.78     40.66 o
   1   1   9     1158.42     1089.48     52.95 o
   3   1   9       71.95       97.41     25.66 o
   5   1   9       65.40       41.28     27.88 o
   7   1   9     1664.59     1687.98     70.93 o
   9   1   9     1401.48     1388.68     53.66 o
  11   1   9      213.44      239.78     37.51 o
  13   1   9      471.23      538.84     45.59 o
  15   1   9      131.97       80.99     32.78 o
  17   1   9       58.73       77.25     37.17 o
  19   1   9       44.73       58.87     36.25 o
  21   1   9      956.25      914.70     90.56 o
  23   1   9     1001.58      946.75    110.30 o
  25   1   9        0.11      -33.39     82.00 o
  27   1   9      257.27      228.93    114.30 o
  29   1   9        8.34      -82.93     91.67 o
 -34   2   9       61.30      152.69    116.95 o
 -32   2   9        4.29     -111.74    139.68 o
 -30   2   9       18.83     -118.36     78.91 o
 -28   2   9       89.03      213.86    108.80 o
 -26   2   9       16.83       90.67     86.83 o
 -24   2   9     2485.13     2915.32    214.81 o
 -22   2   9      883.72     1038.67    191.15 o
 -20   2   9      154.25      130.24     53.28 o
 -18   2   9        4.53      -25.99     36.88 o
 -16   2   9       32.96      -16.97     47.36 o
 -14   2   9      417.47      348.35     51.01 o
 -12   2   9      683.58      719.00     82.19 o
 -10   2   9     7689.42     7872.64    176.17 o
  -8   2   9     1967.01     1995.50    101.89 o
  -6   2   9      414.77      434.26     49.85 o
  -4   2   9     2650.71     2600.25    103.26 o
  -2   2   9     7278.51     6371.14    197.75 o
   0   2   9    11230.49    10868.01    279.92 o
   2   2   9       93.39       47.67     27.23 o
   4   2   9      661.92      713.12     41.89 o
   6   2   9      838.01      904.17     50.23 o
   8   2   9     1532.48     1493.19     54.02 o
  10   2   9     1862.61     1751.14     64.70 o
  12   2   9       47.14       55.59     29.45 o
  14   2   9     1459.37     1518.50     67.44 o
  16   2   9        0.65        3.89     32.97 o
  18   2   9      338.83      273.98     44.54 o
  20   2   9      137.99      145.67     47.59 o
  22   2   9     1906.78     1959.96     97.37 o
  24   2   9     3043.60     3055.11    130.36 o
  26   2   9       11.48       36.68     71.78 o
  28   2   9       26.89      -13.42    119.22 o
  30   2   9        3.87       95.57    145.55 o
 -31   3   9      147.91      311.71    122.34 o
 -29   3   9       95.95      104.60     84.04 o
 -27   3   9        1.32       46.14    104.44 o
 -25   3   9       76.82      115.47     77.24 o
 -23   3   9      799.57      678.87     98.14 o
 -21   3   9        8.02       90.49    106.11 o
 -19   3   9     1503.96     1411.50    100.56 o
 -17   3   9       49.27       34.48     56.68 o
 -15   3   9      883.28      946.13    129.43 o
 -13   3   9      578.04      454.46     73.15 o
 -11   3   9       90.58      195.31     99.52 o
  -9   3   9     9600.21    10282.34    321.53 o
  -7   3   9     2360.33     2233.03    183.16 o
  -5   3   9     4761.80     4505.51    139.97 o
  -3   3   9      439.08      546.70     81.76 o
  -1   3   9       53.87      121.64     64.69 o
   1   3   9      200.18      150.65     44.90 o
   3   3   9      255.13      407.49     53.35 o
   5   3   9    11201.95    12694.28    284.36 o
   7   3   9      815.88      913.75     58.79 o
   9   3   9      737.80      788.81     83.61 o
  11   3   9      191.31      188.58     43.93 o
  13   3   9       49.63        4.91     39.20 o
  15   3   9       36.73      -15.48     37.09 o
  17   3   9      356.26      430.23     72.32 o
  19   3   9     7381.48     7216.58    503.20 o
  21   3   9      136.19      211.99     85.16 o
  23   3   9      358.32      568.98    106.65 o
  25   3   9       58.07       91.14     74.77 o
  27   3   9       14.58      -39.99    127.25 o
 -30   4   9       20.97      126.45     90.78 o
 -28   4   9      207.43      210.47     95.97 o
 -26   4   9       14.82      -18.57     98.36 o
 -24   4   9      232.29      201.39    122.35 o
 -22   4   9        0.02       -8.01     84.89 o
 -20   4   9      206.05      284.01     78.36 o
 -18   4   9     4770.78     4757.71    261.19 o
 -16   4   9       83.63      143.29     66.65 o
 -14   4   9       16.86       36.76     62.16 o
 -12   4   9       81.64      161.12     64.02 o
 -10   4   9       35.14      -38.23     54.77 o
  -8   4   9       15.35       28.07     66.16 o
  -6   4   9       48.18       80.43     87.91 o
  -4   4   9     4596.27     4950.35    265.07 o
  -2   4   9       65.32       48.14     51.88 o
   0   4   9      143.24      104.82     66.34 o
   2   4   9     1529.67     1414.93     98.31 o
   4   4   9       61.09        7.67     49.88 o
   6   4   9       24.23       -3.18     43.93 o
   8   4   9      111.07      201.72     37.22 o
  10   4   9      828.00      843.23     76.52 o
  12   4   9        6.84      -30.31     50.55 o
  14   4   9      126.12      139.27     53.11 o
  16   4   9      506.63      468.07     83.63 o
  18   4   9      353.42      259.00     72.64 o
  20   4   9      465.49      548.69     93.45 o
  22   4   9       95.81      101.87     74.86 o
  24   4   9        6.93       67.51     72.32 o
  26   4   9       11.15       64.16     76.93 o
 -27   5   9      134.54      191.14    124.76 o
 -25   5   9       25.56       34.92    137.32 o
 -23   5   9        4.41       32.00     89.57 o
 -21   5   9       58.01     -118.41     78.94 o
 -19   5   9      453.84      158.11     78.36 o
 -17   5   9       89.96      182.12     78.36 o
 -15   5   9      525.52      512.35     89.59 o
 -13   5   9        4.17       -5.75     65.55 o
 -11   5   9      405.08      292.70     78.36 o
  -9   5   9       29.33       17.55     65.49 o
  -7   5   9      195.42      -53.47     68.05 o
  -5   5   9      427.74      518.45    169.09 o
  -3   5   9      390.34      400.68     72.94 o
  -1   5   9      283.60      253.60     63.88 o
   1   5   9      109.73      160.59     84.89 o
   3   5   9     3991.86     4052.78    229.54 o
   5   5   9     1084.01     1095.77    108.11 o
   7   5   9      851.04      902.09     72.61 o
   9   5   9       50.11       25.55     52.61 o
  11   5   9      252.14      170.65     66.23 o
  13   5   9       85.79        3.45     59.07 o
  15   5   9       17.95       21.26     83.88 o
  17   5   9      643.32      654.02    122.21 o
  19   5   9      195.19      119.22     96.54 o
  21   5   9        0.18       32.85     88.39 o
  23   5   9        0.25       -7.54    123.07 o
 -22   6   9        0.01       -9.75     94.55 o
 -20   6   9       48.71       28.04    142.41 o
 -18   6   9       23.17       13.85     80.36 o
 -16   6   9        1.67     -105.27     70.18 o
 -14   6   9       69.49        8.50     97.62 o
 -12   6   9      461.80      405.91     97.62 o
 -10   6   9      438.89      481.30     97.95 o
  -8   6   9      511.04      338.18    145.56 o
  -6   6   9       15.40       -3.84    119.22 o
  -4   6   9     1002.18     1155.44    187.15 o
  -2   6   9      303.36      252.47    112.98 o
   0   6   9      400.11      547.92    121.48 o
   2   6   9     2399.07     2637.24    283.04 o
   4   6   9     1327.35     1805.24    492.59 o
   6   6   9     1404.29     1461.85    257.92 o
   8   6   9       12.26     -109.81     87.46 o
  10   6   9      658.60      635.81    151.65 o
  12   6   9       36.11       -1.15     65.95 o
  14   6   9       34.93        8.14     93.90 o
  16   6   9      354.85      385.19    167.03 o
  18   6   9        0.02     -133.12     88.75 o
 -17   7   9        7.31      239.81    169.09 o
 -15   7   9      136.56      191.14    137.78 o
 -13   7   9        5.91     -178.67    119.11 o
 -11   7   9       26.00      -60.03    109.70 o
  -9   7   9      218.31      234.75    148.35 o
  -7   7   9        0.02      -45.24    133.96 o
  -5   7   9       17.60      -66.16    135.16 o
  -3   7   9       30.49      136.85    133.96 o
  -1   7   9        0.76      131.78    140.07 o
   1   7   9       12.54       71.25    205.84 o
   3   7   9       80.38       59.21    107.29 o
   5   7   9       14.48       10.72     99.02 o
   7   7   9      248.18      165.94    108.59 o
   9   7   9        4.07      118.14    103.17 o
  11   7   9       18.99       47.79    125.63 o
  13   7   9        3.78       36.77    136.89 o
 -34   0  10        6.78     -132.33     88.22 o
 -32   0  10        1.79     -102.92    102.92 o
 -30   0  10        0.33     -147.03    102.92 o
 -28   0  10       24.05      -29.41    102.92 o
 -26   0  10      184.80      130.37     77.46 o
 -24   0  10       62.69       42.98    110.27 o
 -22   0  10      104.96      154.38     80.87 o
 -20   0  10      206.78      242.61     72.78 o
 -18   0  10      440.47      491.71     62.27 o
 -16   0  10     1100.27     1190.84     86.54 o
 -14   0  10      775.06      972.85     97.60 o
 -12   0  10      979.17     1254.74    137.50 o
 -10   0  10       68.65       82.16     38.78 o
  -8   0  10       23.52       53.78     41.07 o
  -6   0  10        1.81      -43.79     29.20 o
  -4   0  10        2.72      -27.17     38.45 o
  -2   0  10       28.44      105.86     53.35 o
   0   0  10      939.31      849.03     76.41 o
   2   0  10      217.86      353.69     53.35 o
   4   0  10     1107.86     1141.86     81.76 o
   6   0  10      885.86      905.00     57.26 o
   8   0  10      170.77      133.56     46.69 o
  10   0  10        0.16       60.21     41.87 o
  12   0  10      349.78      342.24     58.47 o
  14   0  10      327.78      323.06     67.91 o
  16   0  10        5.53       56.62     48.17 o
  18   0  10      713.78      868.82     87.15 o
  20   0  10     1304.91     1426.51    152.34 o
  22   0  10     1124.45      996.23    142.94 o
  24   0  10     1021.72     1153.10    156.62 o
  26   0  10      147.66      188.52    144.44 o
  28   0  10       99.72       29.41    145.55 o
  30   0  10        0.24      -58.81    137.77 o
 -35   1  10       17.03       61.57     81.24 o
 -33   1  10      276.97      294.07     93.57 o
 -31   1  10       36.01      -12.74     80.87 o
 -29   1  10       61.64       83.32     77.46 o
 -27   1  10      689.03      696.08    103.97 o
 -25   1  10      198.75      161.51     66.85 o
 -23   1  10     1112.59     1073.35     86.20 o
 -21   1  10     1215.67     1188.42     79.51 o
 -19   1  10       30.60       -6.54     36.28 o
 -17   1  10       13.74       31.26     32.38 o
 -15   1  10      455.87      502.46     49.70 o
 -13   1  10     5105.80     5728.43    129.02 o
 -11   1  10      951.55     1006.26     51.41 o
  -9   1  10      420.11      443.46     35.55 o
  -7   1  10        5.55       17.40     24.70 o
  -5   1  10      872.07      871.44     72.26 o
  -3   1  10     6512.17     6653.98    113.20 o
  -1   1  10     3975.18     3966.55     90.19 o
   1   1  10     4896.32     4731.44    102.12 o
   3   1  10      374.93      356.63     33.08 o
   5   1  10     1911.62     1711.12     72.35 o
   7   1  10     2539.16     2397.75     79.71 o
   9   1  10       51.91      112.87     27.80 o
  11   1  10       11.25       24.20     28.88 o
  13   1  10      540.76      554.12     46.19 o
  15   1  10      600.30      703.12     57.12 o
  17   1  10      703.96      744.43     76.93 o
  19   1  10      132.87      132.12     40.66 o
  21   1  10      243.91      256.60     68.09 o
  23   1  10      101.39      145.81     67.06 o
  25   1  10      241.98      274.70    100.55 o
  27   1  10       26.66       -0.26     95.14 o
  29   1  10        1.74        7.02    112.57 o
 -34   2  10        7.66       96.14    107.49 o
 -32   2  10      130.23      198.79    115.33 o
 -30   2  10       16.16     -286.71    191.14 o
 -28   2  10     1245.40     1258.16    176.45 o
 -26   2  10      101.42       31.04     91.85 o
 -24   2  10     3921.05     3268.40    233.14 o
 -22   2  10     7403.48     7287.58    240.53 o
 -20   2  10      154.15      182.75     51.62 o
 -18   2  10     1630.65     1628.17     88.78 o
 -16   2  10      150.82      109.56     38.66 o
 -14   2  10     4424.80     5033.47    129.00 o
 -12   2  10     3473.19     3095.71    100.44 o
 -10   2  10     4111.28     4268.48    122.38 o
  -8   2  10     9863.25     9355.99    219.58 o
  -6   2  10       92.22       88.51     41.72 o
  -4   2  10     2523.55     2369.53     83.91 o
  -2   2  10     7424.56     7746.40    226.46 o
   0   2  10      453.79      362.02     47.97 o
   2   2  10      389.70      417.11     54.34 o
   4   2  10      965.86      764.47     48.89 o
   6   2  10      789.86      737.38     61.87 o
   8   2  10     2554.40     2293.77     65.81 o
  10   2  10     2106.74     1926.77     71.05 o
  12   2  10       79.03      101.09     32.06 o
  14   2  10      418.06      357.17     43.98 o
  16   2  10      557.40      485.66     49.51 o
  18   2  10      247.22      275.58     52.93 o
  20   2  10      109.59      127.71     63.21 o
  22   2  10      803.20      864.83     69.84 o
  24   2  10     1282.79     1125.63    108.03 o
  26   2  10     1082.21     1111.89    116.97 o
  28   2  10        0.27      -73.52    114.36 o
 -31   3  10       80.87      145.30     89.70 o
 -29   3  10      123.27       39.38     81.75 o
 -27   3  10        5.33       15.68     75.45 o
 -25   3  10       98.96      181.24    179.08 o
 -23   3  10      103.06       24.42     75.45 o
 -21   3  10      130.61      147.60     48.67 o
 -19   3  10        0.00      127.63     63.51 o
 -17   3  10     1278.88     1310.18     83.96 o
 -15   3  10      550.19      593.37     86.53 o
 -13   3  10      191.74      191.45     66.85 o
 -11   3  10       63.96      126.61     55.08 o
  -9   3  10       48.95      103.07     50.85 o
  -7   3  10      156.55      180.45     52.09 o
  -5   3  10        4.00       82.87     40.08 o
  -3   3  10     3472.29     3689.93    169.41 o
  -1   3  10       29.56       99.09     61.89 o
   1   3  10       12.85      -10.61     48.81 o
   3   3  10       22.69       25.39     39.82 o
   5   3  10     3735.53     4108.43    142.00 o
   7   3  10      637.67      643.16     65.48 o
   9   3  10     1831.22     1763.68     88.18 o
  11   3  10      496.52      555.93     51.85 o
  13   3  10       38.45      -19.79     37.77 o
  15   3  10      152.91      181.55     41.63 o
  17   3  10       43.68       22.64     50.55 o
  19   3  10     1428.96     1555.18     97.79 o
  21   3  10     1018.00      898.77    104.19 o
  23   3  10      239.35      421.82    139.70 o
  25   3  10      102.92       43.71     77.91 o
  27   3  10       56.49      -17.97     79.06 o
 -30   4  10        8.15       48.31     95.97 o
 -28   4  10       46.24       15.49    159.23 o
 -26   4  10       15.76      147.03    103.97 o
 -24   4  10       12.60       48.75     98.36 o
 -22   4  10        1.74      176.44     93.57 o
 -20   4  10        6.42      163.85     84.04 o
 -18   4  10      377.90      466.98     81.67 o
 -16   4  10      129.88       27.64     73.23 o
 -14   4  10        0.12      -75.13     73.16 o
 -12   4  10       55.48       70.84     90.73 o
 -10   4  10        1.38      106.81     65.67 o
  -8   4  10       17.33      178.81     76.80 o
  -6   4  10       34.85      -14.95     83.12 o
  -4   4  10     1412.86     1431.59    132.82 o
  -2   4  10      336.57      320.17    113.59 o
   0   4  10      162.98       76.78     57.75 o
   2   4  10       67.18      131.14     59.67 o
   4   4  10      102.65       89.97     56.68 o
   6   4  10      235.74      242.19     53.79 o
   8   4  10      337.21      315.43     52.82 o
  10   4  10       52.39       39.52     45.59 o
  12   4  10      168.83      123.39     52.59 o
  14   4  10      160.31      126.01     66.70 o
  16   4  10        6.09      -27.25     57.16 o
  18   4  10      142.51      153.22     69.69 o
  20   4  10       21.95      -47.15     68.31 o
  22   4  10      143.51       19.98     75.17 o
  24   4  10       41.49      -45.92     85.41 o
  26   4  10       66.64       64.30     77.41 o
 -27   5  10       48.80      115.71    119.22 o
 -25   5  10        1.28      110.62    108.79 o
 -23   5  10        5.85       14.70    103.97 o
 -21   5  10       69.70       45.03    128.01 o
 -19   5  10      234.40      159.79     82.00 o
 -17   5  10       27.85       49.75     72.06 o
 -15   5  10      167.12      163.22     77.69 o
 -13   5  10        6.50      -18.87     91.26 o
 -11   5  10        0.66       89.31     82.00 o
  -9   5  10       97.12      -31.51     81.75 o
  -7   5  10       20.64        4.90    108.79 o
  -5   5  10     1987.05     1903.84    117.73 o
  -3   5  10       69.81       19.13     91.26 o
  -1   5  10      154.33      159.71     64.13 o
   1   5  10      161.05      135.37     97.62 o
   3   5  10     1413.01     1478.36    111.48 o
   5   5  10       53.37      107.64     54.27 o
   7   5  10      311.77      266.70     57.90 o
   9   5  10      245.22      343.84     58.50 o
  11   5  10       10.83      -78.21     56.34 o
  13   5  10       16.83       97.49     65.62 o
  15   5  10       12.21       37.43     72.32 o
  17   5  10      369.64      330.68    157.72 o
  19   5  10       16.56      177.36    121.51 o
  21   5  10        0.19      -20.82     88.75 o
  23   5  10        1.41       22.84     95.44 o
 -22   6  10        0.23      -20.30    108.79 o
 -20   6  10      215.09      201.47    160.45 o
 -18   6  10      368.51      209.38    108.23 o
 -16   6  10       14.55     -108.63     72.42 o
 -14   6  10        2.37     -119.97     89.81 o
 -12   6  10      481.53      347.98     90.55 o
 -10   6  10      402.97      283.19    111.77 o
  -8   6  10      582.12      380.77    150.49 o
  -6   6  10        4.25      -19.60    123.47 o
  -4   6  10     3427.07     4031.66    512.50 o
  -2   6  10       24.20      121.86    105.88 o
   0   6  10      186.94      467.67    118.24 o
   2   6  10      561.88     1055.90    389.65 o
   4   6  10       80.08      102.92    124.76 o
   6   6  10     1699.51     1558.59    166.41 o
   8   6  10       47.82      184.32    101.16 o
  10   6  10      916.74     1058.09    193.94 o
  12   6  10       71.83     -126.06     84.04 o
  14   6  10       50.35       44.11     95.99 o
  16   6  10       30.87     -162.36    108.24 o
  18   6  10       18.84      -49.16     93.90 o
 -17   7  10       35.77       29.41    124.76 o
 -15   7  10        5.67       74.60    169.09 o
 -13   7  10       38.42       69.23    139.68 o
 -11   7  10      137.31      159.20    150.48 o
  -9   7  10        0.90      -87.61    123.47 o
  -7   7  10        4.04     -132.33    169.09 o
  -5   7  10        7.92      160.72    148.35 o
  -3   7  10      109.79      249.95    220.55 o
  -1   7  10        7.82      -18.10    139.68 o
   1   7  10        0.09      -62.34    129.65 o
   3   7  10       23.36       24.11    129.65 o
   5   7  10      299.16      170.56    115.80 o
   7   7  10       10.83      131.96    104.88 o
   9   7  10       16.03      -71.20     97.24 o
  11   7  10       18.02       39.00    116.54 o
 -33   1  11       66.51      249.95     93.57 o
 -31   1  11       56.90      117.63     83.17 o
 -29   1  11      151.34       61.75     77.46 o
 -27   1  11      127.92      306.04    117.63 o
 -25   1  11      991.06      864.66     98.79 o
 -23   1  11     4407.35     4514.46    294.85 o
 -21   1  11     1458.90     1466.77    112.99 o
 -19   1  11       57.53       95.94     41.72 o
 -17   1  11       80.21      123.14     41.72 o
 -15   1  11      357.48      391.51     39.98 o
 -13   1  11      814.38      864.31     61.38 o
 -11   1  11      690.61      693.58     47.98 o
  -9   1  11      497.99      562.07     42.76 o
  -7   1  11      251.43      309.26     33.42 o
  -5   1  11      719.16      780.87     51.44 o
  -3   1  11     1790.00     1900.73     73.97 o
  -1   1  11    10548.60    10402.55    175.37 o
   1   1  11      159.73      192.77     35.97 o
   3   1  11     1167.40     1015.92     61.82 o
   5   1  11     2380.68     1974.74     66.28 o
   7   1  11     3989.46     3805.75     87.78 o
   9   1  11      129.35      116.42     29.55 o
  11   1  11       95.14      152.85     36.34 o
  13   1  11     2498.81     2673.64    133.40 o
  15   1  11     1037.68     1128.75     69.51 o
  17   1  11      447.37      430.38     50.92 o
  19   1  11     1048.26      975.91     90.77 o
  21   1  11       47.47       84.22     61.67 o
  23   1  11      141.23      184.05     70.68 o
  25   1  11        0.24      -19.41     72.50 o
  27   1  11       18.94       16.94     96.48 o
  29   1  11       62.80     -131.64     87.76 o
 -34   2  11       71.75      102.92    132.33 o
 -32   2  11        9.46      -29.41    132.33 o
 -30   2  11       23.60     -135.93     90.62 o
 -28   2  11        0.50      -24.26    124.98 o
 -26   2  11       32.97      -76.78     91.85 o
 -24   2  11        2.23       29.83     55.29 o
 -22   2  11     9425.23     9229.39    195.86 o
 -20   2  11      880.13      866.90     59.41 o
 -18   2  11        8.46       -6.85     44.13 o
 -16   2  11      626.07      666.54     52.42 o
 -14   2  11       22.01       45.53     35.91 o
 -12   2  11     1155.84     1006.88     72.49 o
 -10   2  11     1029.49     1073.23     69.53 o
  -8   2  11     9863.87    10156.73    283.18 o
  -6   2  11     1577.02     1827.67    120.99 o
  -4   2  11     1262.37     1232.49     77.46 o
  -2   2  11     3170.41     2838.25    124.70 o
   0   2  11      477.46      562.53     65.55 o
   2   2  11      214.45      167.43     34.79 o
   4   2  11       18.85       34.00     31.78 o
   6   2  11      991.50     1055.10     53.47 o
   8   2  11     2689.21     2603.74     81.42 o
  10   2  11      275.96      323.47     35.33 o
  12   2  11        0.06      -11.28     29.25 o
  14   2  11       62.69       37.33     36.15 o
  16   2  11      529.79      456.23     49.62 o
  18   2  11        0.14      -59.61     39.74 o
  20   2  11      345.31      314.40     53.47 o
  22   2  11      984.84      977.40     75.88 o
  24   2  11      358.08      305.74     71.42 o
  26   2  11      121.09      117.88    123.09 o
  28   2  11       15.25       -3.20    119.22 o
 -31   3  11        3.24      -63.19     84.04 o
 -29   3  11        1.98      176.27     92.60 o
 -27   3  11       89.54       39.50    154.87 o
 -25   3  11      308.93      163.96    111.42 o
 -23   3  11      473.81      496.32     98.79 o
 -21   3  11      192.84      202.00     82.77 o
 -19   3  11      740.86      891.64    142.20 o
 -17   3  11      360.06      384.48     76.24 o
 -15   3  11     1251.54     1169.56    109.71 o
 -13   3  11       26.21      -20.36     67.91 o
 -11   3  11      527.73      590.93     70.19 o
  -9   3  11      989.25     1094.96     79.28 o
  -7   3  11     2984.58     3240.54    174.07 o
  -5   3  11        0.15       48.52     35.29 o
  -3   3  11      525.36      512.53     87.46 o
  -1   3  11       81.40       95.98     43.52 o
   1   3  11      596.38      706.11     67.91 o
   3   3  11        9.37       26.59     40.94 o
   5   3  11       83.54      113.70     54.77 o
   7   3  11      188.26      301.06     57.26 o
   9   3  11      186.97      211.86     46.44 o
  11   3  11      597.28      573.15     55.19 o
  13   3  11      330.41      260.44     47.27 o
  15   3  11      105.04       74.59     39.25 o
  17   3  11      108.15       22.27     50.55 o
  19   3  11      260.06      227.06     62.63 o
  21   3  11      350.23      244.63     72.90 o
  23   3  11      374.58      312.51    108.32 o
  25   3  11      398.55      302.85     94.14 o
  27   3  11      239.46      251.85     94.56 o
 -30   4  11       84.23      337.44    106.69 o
 -28   4  11      133.77       -4.20    105.86 o
 -26   4  11       17.15       22.05     93.57 o
 -24   4  11        0.87       16.25     98.36 o
 -22   4  11        0.12      130.78     98.36 o
 -20   4  11      820.68      904.68    115.81 o
 -18   4  11     4474.16     4545.71    329.04 o
 -16   4  11     1591.09     1475.72    160.67 o
 -14   4  11       28.48       60.54     69.72 o
 -12   4  11      109.59       93.41     65.67 o
 -10   4  11      100.72      164.33     65.67 o
  -8   4  11      433.42      350.95     70.19 o
  -6   4  11     1321.40     1358.16    140.85 o
  -4   4  11     1369.27     1500.96    141.32 o
  -2   4  11      140.33      174.86     87.01 o
   0   4  11        4.15      -22.44     55.04 o
   2   4  11        5.41      -33.46     60.37 o
   4   4  11       32.33       45.47     61.15 o
   6   4  11      294.29      487.72     77.68 o
   8   4  11      309.71      435.26     65.67 o
  10   4  11      108.41       81.83     52.10 o
  12   4  11      187.25      146.12     53.10 o
  14   4  11      280.32      273.83     70.14 o
  16   4  11      542.67      551.48     85.09 o
  18   4  11      150.86      269.95     76.05 o
  20   4  11      110.51       -9.15     65.82 o
  22   4  11        3.57       86.36     74.95 o
  24   4  11        8.57       14.45     73.69 o
 -27   5  11        0.73      -41.17    169.09 o
 -25   5  11       43.96       32.35    102.42 o
 -23   5  11       78.07      171.54    108.79 o
 -21   5  11        5.17       36.37    235.25 o
 -19   5  11      351.71      392.71    101.16 o
 -17   5  11     1259.64     1234.88    136.24 o
 -15   5  11       78.84       87.58     79.87 o
 -13   5  11      141.48      292.45    183.29 o
 -11   5  11        7.20      -99.89     71.11 o
  -9   5  11      314.17      197.53     90.28 o
  -7   5  11      322.73      340.39    109.70 o
  -5   5  11     3056.59     3305.35    211.93 o
  -3   5  11     2525.90     2608.03    142.37 o
  -1   5  11       25.56      -64.20     60.85 o
   1   5  11        0.55      -85.83     59.96 o
   3   5  11      303.76      389.84     78.11 o
   5   5  11       37.66      142.27     58.59 o
   7   5  11      319.35      297.71     59.96 o
   9   5  11      354.36      340.79     61.39 o
  11   5  11        0.21      -68.59     52.61 o
  13   5  11       17.12       41.78     60.23 o
  15   5  11      134.00      142.67    113.34 o
  17   5  11      746.65      733.65    107.47 o
  19   5  11       61.30       54.92     99.58 o
  21   5  11       10.55        5.93     93.90 o
 -22   6  11        9.26      220.55    176.44 o
 -20   6  11        3.47       88.22    169.09 o
 -18   6  11        1.74       -0.26     88.58 o
 -16   6  11       73.18      148.13     99.02 o
 -14   6  11      117.83      223.74    101.42 o
 -12   6  11      118.16      140.87     94.55 o
 -10   6  11        2.93       46.14     97.24 o
  -8   6  11       79.85      285.89    140.07 o
  -6   6  11     1026.00     1044.35    152.34 o
  -4   6  11     1281.13     1687.85    177.88 o
  -2   6  11        0.25     -126.73    108.79 o
   0   6  11       30.29      -26.21    116.54 o
   2   6  11      142.44      324.36     89.46 o
   4   6  11        4.82        0.00    114.36 o
   6   6  11      235.47      462.15    121.48 o
   8   6  11      211.35      224.92    107.30 o
  10   6  11      627.55      563.17    265.81 o
  12   6  11       21.61       39.21     93.38 o
  14   6  11       73.98      -54.79     94.77 o
  16   6  11        5.26       38.73    101.53 o
  18   6  11       28.99      -45.20     93.90 o
 -15   7  11       25.99       35.71    264.66 o
 -13   7  11       35.12     -121.30    242.60 o
 -11   7  11       12.69     -111.97    133.96 o
  -9   7  11      605.54      547.81    213.20 o
  -7   7  11      233.78       95.01    133.96 o
  -5   7  11        3.93       94.52    213.19 o
  -3   7  11       27.52       48.47    140.07 o
  -1   7  11       49.97      -95.57    124.76 o
   1   7  11       20.09       60.45    140.07 o
   3   7  11       20.00     -137.23    123.47 o
   5   7  11       27.65      112.21    112.28 o
   7   7  11      160.91       51.59    101.82 o
   9   7  11       61.60       61.99    103.17 o
  11   7  11        0.20       81.19    161.73 o
 -34   0  12       15.28        0.00    117.62 o
 -32   0  12      234.84       73.52    117.63 o
 -30   0  12       99.94       14.70    117.63 o
 -28   0  12       23.07      -88.22     88.22 o
 -26   0  12        8.42      -53.16    117.62 o
 -24   0  12      334.04      389.77     93.57 o
 -22   0  12     3980.53     3581.11    279.44 o
 -20   0  12      224.94      280.83     60.52 o
 -18   0  12        0.11      -61.57     54.80 o
 -16   0  12     2733.50     3300.11    144.18 o
 -14   0  12    17521.35    18439.13    586.80 o
 -12   0  12    10990.82    11216.58    251.86 o
 -10   0  12     1045.85      927.18     72.97 o
  -8   0  12     1101.27     1277.02    119.24 o
  -6   0  12      347.77      399.62     64.69 o
  -4   0  12    21270.09    20468.26    397.98 o
  -2   0  12    52731.55    47041.84   1188.07 o
   0   0  12     2856.93     2982.09    135.34 o
   2   0  12    29696.67    27182.63    519.07 o
   4   0  12     8292.97     7103.91    208.77 o
   6   0  12       61.09       69.57     41.07 o
   8   0  12      495.28      385.40     58.12 o
  10   0  12     5830.17     6055.75    188.15 o
  12   0  12     9858.50    10643.48    273.34 o
  14   0  12     1366.07     1473.85    106.12 o
  16   0  12     2262.47     2205.45    132.85 o
  18   0  12      639.54      523.17    112.14 o
  20   0  12       32.45     -101.87     67.91 o
  22   0  12     1921.83     2135.64    194.90 o
  24   0  12       94.52      139.68     98.79 o
  26   0  12       97.76      164.00    133.96 o
  28   0  12        1.61      -46.37    133.96 o
 -33   1  12       16.52        8.27    110.27 o
 -31   1  12       97.95      148.76     95.57 o
 -29   1  12      227.81      212.77    132.33 o
 -27   1  12     1134.78      842.72    161.75 o
 -25   1  12      732.49      813.08     98.79 o
 -23   1  12     4262.19     3845.40    171.71 o
 -21   1  12     1244.75     1260.72     88.27 o
 -19   1  12      266.01      275.23     50.61 o
 -17   1  12     1140.39     1188.81     70.11 o
 -15   1  12       41.87       16.83     32.31 o
 -13   1  12    10895.32    11281.60    207.79 o
 -11   1  12       59.16       -9.14     31.22 o
  -9   1  12      907.51      913.93     48.93 o
  -7   1  12      529.92      536.20     39.68 o
  -5   1  12        0.80       18.02     33.15 o
  -3   1  12     5398.93     4911.30    122.04 o
  -1   1  12     6121.84     5672.40    116.74 o
   1   1  12    18161.49    17330.83    297.63 o
   3   1  12     2724.20     2729.24    134.84 o
   5   1  12     4421.33     4295.46    104.70 o
   7   1  12      268.48      295.43     37.28 o
   9   1  12      632.23      694.47     45.01 o
  11   1  12      933.38      870.49     50.92 o
  13   1  12     2283.22     2175.77     88.34 o
  15   1  12      103.34       63.82     52.10 o
  17   1  12     1069.97     1035.96     70.03 o
  19   1  12        7.75      -57.88     52.83 o
  21   1  12      107.66      123.60     65.48 o
  23   1  12      932.56      956.16    102.80 o
  25   1  12       95.37      183.35     75.31 o
  27   1  12      140.25      128.90     96.55 o
  29   1  12       67.66       -4.32    106.11 o
 -32   2  12        0.45       91.49    102.92 o
 -30   2  12        4.54      -51.46     95.57 o
 -28   2  12        0.71       34.18     84.04 o
 -26   2  12       18.76       71.14     66.71 o
 -24   2  12       44.76      165.63     61.67 o
 -22   2  12      544.77      497.38     63.83 o
 -20   2  12        4.03      -16.79     38.73 o
 -18   2  12      157.73      153.33     41.77 o
 -16   2  12      295.48      277.03     52.55 o
 -14   2  12      511.37      534.26     50.64 o
 -12   2  12      243.61      210.54     48.48 o
 -10   2  12      153.37       71.62     53.04 o
  -8   2  12      609.77      567.35     69.55 o
  -6   2  12      535.62      648.84     63.90 o
  -4   2  12     1275.54     1317.67     87.77 o
  -2   2  12     4935.18     5165.91    158.01 o
   0   2  12     6019.39     5867.60    170.70 o
   2   2  12     3706.38     3670.10     98.30 o
   4   2  12     2508.79     2680.01    106.92 o
   6   2  12      257.95      336.39     42.76 o
   8   2  12      132.06      144.76     33.10 o
  10   2  12        5.23       -3.57     29.20 o
  12   2  12      138.15      162.08     35.76 o
  14   2  12      162.11      166.24     38.67 o
  16   2  12      221.83      210.89     40.95 o
  18   2  12      271.23      306.96     53.86 o
  20   2  12      111.59       57.94     46.46 o
  22   2  12      301.94      350.74     59.44 o
  24   2  12        0.52       37.95     58.64 o
  26   2  12       21.46      -97.91     89.13 o
  28   2  12       10.76        9.80    198.69 o
 -31   3  12       71.27     -115.03     89.57 o
 -29   3  12       13.48       50.43     85.16 o
 -27   3  12        0.95       61.02     88.58 o
 -25   3  12       30.72       14.18     81.75 o
 -23   3  12      444.82      364.08     97.62 o
 -21   3  12        0.02      -64.36     56.62 o
 -19   3  12     2029.89     2063.08    119.55 o
 -17   3  12       75.60       61.97     34.39 o
 -15   3  12      783.79      811.43    111.14 o
 -13   3  12      419.93      323.99    152.37 o
 -11   3  12      157.70      133.52     51.88 o
  -9   3  12      190.57      216.35     81.75 o
  -7   3  12      386.82      452.39     75.17 o
  -5   3  12      166.47      279.06     43.96 o
  -3   3  12        3.79      -35.42     64.69 o
  -1   3  12      389.76      432.10     81.76 o
   1   3  12      127.69       69.02     43.52 o
   3   3  12      891.59      937.86     70.52 o
   5   3  12       16.02       18.33     58.21 o
   7   3  12      300.11      246.89     54.32 o
   9   3  12      197.88      201.50     43.03 o
  11   3  12      485.44      555.99     51.29 o
  13   3  12       34.68        4.70     38.88 o
  15   3  12      239.31      226.44     45.46 o
  17   3  12     1128.53     1024.05     73.28 o
  19   3  12      200.58      155.70     68.69 o
  21   3  12       20.32      124.33     67.81 o
  23   3  12        1.25      -33.20     75.31 o
  25   3  12       55.51      145.62     86.35 o
 -30   4  12       73.01      291.71    242.60 o
 -28   4  12       17.04      224.38    119.22 o
 -26   4  12      166.50      219.91    119.22 o
 -24   4  12       70.16      159.41     98.36 o
 -22   4  12     1788.83     1984.02    235.27 o
 -20   4  12     3462.63     3239.53    202.02 o
 -18   4  12     7670.33     6686.25    339.61 o
 -16   4  12      927.07      995.86    158.48 o
 -14   4  12       80.60       78.71     70.53 o
 -12   4  12       85.60      155.49     62.51 o
 -10   4  12       48.31      -13.83     47.74 o
  -8   4  12       56.05      -38.32     52.66 o
  -6   4  12      378.46      476.84     66.98 o
  -4   4  12     1532.89     1602.06    140.85 o
  -2   4  12     3043.04     3634.03    200.09 o
   0   4  12       72.04       38.76     58.83 o
   2   4  12      829.71     1020.83     94.90 o
   4   4  12      479.60      731.24     84.45 o
   6   4  12       20.82       24.18     49.89 o
   8   4  12      272.85      237.11     60.27 o
  10   4  12        3.82        6.09     71.18 o
  12   4  12      103.55      156.32     56.48 o
  14   4  12       90.14      100.52     53.85 o
  16   4  12      231.19      180.46     63.71 o
  18   4  12     3211.00     3330.53    150.90 o
  20   4  12      909.17      967.36    101.49 o
  22   4  12      104.82       75.78     74.46 o
  24   4  12      145.03      275.29     91.05 o
 -27   5  12       65.01      100.36    119.22 o
 -25   5  12       58.50       87.58    119.22 o
 -23   5  12       36.26       16.80    108.79 o
 -21   5  12       63.61      151.23    105.86 o
 -19   5  12      153.76      274.22     94.55 o
 -17   5  12       39.22       88.76     82.00 o
 -15   5  12     1230.43     1254.13    170.83 o
 -13   5  12        5.77        4.35     74.77 o
 -11   5  12       35.25      -93.96     62.64 o
  -9   5  12     1998.17     1850.76    132.22 o
  -7   5  12       59.22       83.08     74.36 o
  -5   5  12       29.40      186.82     98.78 o
  -3   5  12     2868.14     2739.22    148.58 o
  -1   5  12      194.71      215.34     74.95 o
   1   5  12      396.88      443.18     80.23 o
   3   5  12     1720.95     1859.92    129.19 o
   5   5  12      555.10      489.53     72.07 o
   7   5  12       44.91      119.15     54.24 o
   9   5  12      676.32      554.17    108.91 o
  11   5  12       97.51       28.80     56.52 o
  13   5  12      111.54      198.98     65.47 o
  15   5  12      403.50      548.53    110.36 o
  17   5  12      195.61      167.22     84.38 o
  19   5  12        2.45       -9.84     92.89 o
  21   5  12        9.01      -14.48     92.89 o
 -22   6  12       32.61      102.92    176.44 o
 -20   6  12        3.07        0.00    161.73 o
 -18   6  12        0.14       13.42    119.22 o
 -16   6  12       70.66       73.52    112.95 o
 -14   6  12        9.10       73.52    124.76 o
 -12   6  12        8.20      160.77    121.52 o
 -10   6  12       13.08       49.82     84.45 o
  -8   6  12      127.86      132.91     92.14 o
  -6   6  12       93.84      116.45    132.33 o
  -4   6  12       25.80      110.27    135.16 o
  -2   6  12       15.90       33.69    213.20 o
   0   6  12       55.76        9.36    112.95 o
   2   6  12       24.65      -30.76     77.91 o
   4   6  12      186.68      386.02     96.19 o
   6   6  12      300.97      476.47     98.30 o
   8   6  12        0.01      -20.15     92.60 o
  10   6  12       27.23       26.38     98.78 o
  12   6  12       18.13       38.51    117.62 o
  14   6  12      117.39      -63.96     98.75 o
  16   6  12        0.03      -61.58     98.75 o
 -15   7  12       20.73       58.29    144.44 o
 -13   7  12        0.03      139.68    145.55 o
 -11   7  12       39.85       94.52    144.44 o
  -9   7  12       50.45      -36.19    133.96 o
  -7   7  12       51.75      151.09    150.48 o
  -5   7  12        9.76      -68.95    150.48 o
  -3   7  12       28.77       63.71    140.07 o
  -1   7  12        7.70     -103.53    272.01 o
   1   7  12        0.00      183.03    148.35 o
   3   7  12        0.41        0.00    137.77 o
   5   7  12        0.36      -75.00     87.11 o
   7   7  12       38.52      135.35    111.87 o
   9   7  12       46.28      129.39    106.69 o
 -33   1  13        0.52       54.22     95.57 o
 -31   1  13       35.17        8.65     87.91 o
 -29   1  13       88.82      161.73     93.57 o
 -27   1  13      148.63       16.66     80.87 o
 -25   1  13        7.62      -87.31     58.21 o
 -23   1  13       54.95       83.99     78.52 o
 -21   1  13      713.77      783.94     64.83 o
 -19   1  13      314.87      331.53     51.01 o
 -17   1  13     2499.03     2537.79    138.26 o
 -15   1  13      922.57      972.72     60.92 o
 -13   1  13     8360.57     8391.15    174.84 o
 -11   1  13       15.66       10.34     34.55 o
  -9   1  13     2033.70     2044.47     71.98 o
  -7   1  13      698.79      613.41     40.52 o
  -5   1  13     2592.58     2572.62     95.69 o
  -3   1  13     1355.59     1156.82     54.28 o
  -1   1  13     1055.51     1023.89     55.84 o
   1   1  13    24012.68    23324.40    407.23 o
   3   1  13    14676.61    13426.42    300.77 o
   5   1  13     1043.96      973.66     57.64 o
   7   1  13      299.43      355.28     41.23 o
   9   1  13      125.83      134.02     33.19 o
  11   1  13      208.66      186.62     35.87 o
  13   1  13      150.17      128.54     39.96 o
  15   1  13      278.85      257.34     52.10 o
  17   1  13      354.48      415.23     70.14 o
  19   1  13      207.16      155.99     63.58 o
  21   1  13       19.01      -41.46     60.91 o
  23   1  13      628.66      666.09     92.13 o
  25   1  13       12.85       22.75     68.31 o
  27   1  13       70.78       35.35     98.22 o
 -32   2  13       40.95      -98.02     91.85 o
 -30   2  13        0.31       29.41    117.62 o
 -28   2  13       11.01      -28.59     95.57 o
 -26   2  13      128.31      186.40     80.99 o
 -24   2  13     2286.04     2097.31    127.38 o
 -22   2  13     3855.82     3820.44    122.27 o
 -20   2  13       96.00       85.11     54.16 o
 -18   2  13      805.60      764.17     66.01 o
 -16   2  13      107.47      116.62     47.85 o
 -14   2  13     1280.50     1246.33     77.10 o
 -12   2  13      542.68      657.54     59.82 o
 -10   2  13       54.26       29.41     54.77 o
  -8   2  13     3526.25     3690.93    129.54 o
  -6   2  13      228.18      283.13     54.96 o
  -4   2  13      522.35      464.58     65.57 o
  -2   2  13        6.81       15.92     50.66 o
   0   2  13     1001.57      881.41     95.98 o
   2   2  13      383.80      333.07     48.56 o
   4   2  13     2744.86     2736.77     88.70 o
   6   2  13       38.07       22.25     33.30 o
   8   2  13     1417.01     1532.45     66.17 o
  10   2  13     1883.17     1746.69     64.11 o
  12   2  13       10.81       40.94     29.49 o
  14   2  13      156.30      154.17     40.18 o
  16   2  13       18.87       12.10     40.74 o
  18   2  13       79.26       66.73     47.73 o
  20   2  13      229.28      256.24     54.55 o
  22   2  13     3047.05     3033.41    141.95 o
  24   2  13      209.85      238.64     75.66 o
  26   2  13       15.24      -75.90    102.68 o
 -31   3  13      184.05       -8.33     99.00 o
 -29   3  13       19.94      124.06     95.13 o
 -27   3  13       99.79      -15.93    128.52 o
 -25   3  13       35.36       33.84     85.91 o
 -23   3  13      817.84      915.19    104.63 o
 -21   3  13      685.37      625.17     79.51 o
 -19   3  13      143.51      194.88     52.76 o
 -17   3  13      295.14      324.80     59.52 o
 -15   3  13      467.38      398.02     78.52 o
 -13   3  13        3.18       38.09     51.58 o
 -11   3  13      974.14     1035.10     81.49 o
  -9   3  13     1190.74     1193.37    121.49 o
  -7   3  13       43.61       37.39     60.42 o
  -5   3  13        5.05       47.50     45.92 o
  -3   3  13      383.54      438.85     87.46 o
  -1   3  13       53.08        5.35     64.69 o
   1   3  13      141.28      237.44     53.80 o
   3   3  13     1399.01     1483.43     85.80 o
   5   3  13      531.59      533.76     57.98 o
   7   3  13      595.37      730.80     58.26 o
   9   3  13     1427.90     1384.35     74.34 o
  11   3  13        0.67       40.75     40.38 o
  13   3  13      337.91      374.63     49.87 o
  15   3  13      415.14      395.30     56.64 o
  17   3  13      868.87      796.24     72.39 o
  19   3  13       21.82        1.57     53.11 o
  21   3  13        8.33       73.57     65.99 o
  23   3  13       68.86       26.31     72.14 o
  25   3  13        0.04       64.90     88.73 o
 -30   4  13      328.87       64.69    127.18 o
 -28   4  13       33.40       18.71    112.95 o
 -26   4  13       80.93      239.09    119.22 o
 -24   4  13        1.05      118.36    102.42 o
 -22   4  13       17.29       62.39     81.47 o
 -20   4  13      533.31      495.54     89.24 o
 -18   4  13       45.25      268.39    105.49 o
 -16   4  13      380.01      482.32     84.46 o
 -14   4  13      198.92      152.49     62.11 o
 -12   4  13      565.28      580.70     82.52 o
 -10   4  13      323.63      294.45     93.38 o
  -8   4  13        6.65       35.31     84.04 o
  -6   4  13       16.88      -71.25     67.79 o
  -4   4  13        4.90       32.03     81.75 o
  -2   4  13      217.54      204.01     87.46 o
   0   4  13      526.08      567.44     63.35 o
   2   4  13      298.05      346.35     62.00 o
   4   4  13     2886.58     3141.71    149.80 o
   6   4  13      135.92       80.35     55.88 o
   8   4  13        0.56      -31.92     53.21 o
  10   4  13       41.11      -43.59     55.29 o
  12   4  13       16.18       17.41     53.10 o
  14   4  13       57.47       85.16     62.46 o
  16   4  13        2.83       26.40     56.82 o
  18   4  13     1520.12     1667.75    114.87 o
  20   4  13        7.93        8.16     65.09 o
  22   4  13       16.47       59.86     68.00 o
  24   4  13        1.20       32.43    114.60 o
 -27   5  13        0.09     -220.55    147.03 o
 -25   5  13        1.52      136.34    198.49 o
 -23   5  13       73.84      252.51    119.22 o
 -21   5  13       41.14       -1.63     91.85 o
 -19   5  13        5.41      -29.95     82.00 o
 -17   5  13     1589.82     1541.46    130.99 o
 -15   5  13      636.04      698.76    100.43 o
 -13   5  13       47.90       46.08     72.15 o
 -11   5  13       42.61      -53.40     64.95 o
  -9   5  13      225.06      225.18     72.86 o
  -7   5  13       77.40      -99.39     71.61 o
  -5   5  13       97.62      354.16    109.70 o
  -3   5  13      656.63      625.67     92.51 o
  -1   5  13      311.69      284.94     87.01 o
   1   5  13      386.35      388.42     85.39 o
   3   5  13      108.68      151.17     74.36 o
   5   5  13      743.12      806.96     93.58 o
   7   5  13       51.54        5.79     52.58 o
   9   5  13        4.09       56.28     58.69 o
  11   5  13       35.29      -10.28     55.81 o
  13   5  13        1.10        8.36     64.38 o
  15   5  13      161.62      171.30     74.81 o
  17   5  13       20.13      -23.52     65.62 o
  19   5  13        1.13       13.05     98.75 o
 -22   6  13       19.46      352.87    205.84 o
 -20   6  13       67.27       29.41    176.44 o
 -18   6  13        0.39       94.10    129.65 o
 -16   6  13       63.55       35.50    230.76 o
 -14   6  13       10.31       49.57    109.70 o
 -12   6  13       76.43       31.28    103.17 o
 -10   6  13      769.85      638.45    374.95 o
  -8   6  13       84.71      -90.89    112.95 o
  -6   6  13      299.91      446.32    160.90 o
  -4   6  13       82.68      198.49    135.16 o
  -2   6  13       41.74      -79.64    123.47 o
   0   6  13        0.21     -169.43    112.95 o
   2   6  13       62.06       80.63     85.16 o
   4   6  13     1891.25     2252.19    172.79 o
   6   6  13      277.10      439.95     94.93 o
   8   6  13      108.91       86.80     82.00 o
  10   6  13       73.05       97.23     98.38 o
  12   6  13        0.00      -15.18     99.75 o
  14   6  13       34.54       93.95    182.32 o
  16   6  13        4.30      -27.77    117.44 o
 -15   7  13        1.76      -57.18    133.28 o
 -13   7  13      108.36      192.12    205.84 o
 -11   7  13      108.90       60.45    183.79 o
  -9   7  13      111.90      336.39    171.31 o
  -7   7  13      258.85      409.91    171.31 o
  -5   7  13       82.96       54.46    140.07 o
  -3   7  13       59.97       81.36    154.91 o
  -1   7  13        4.77       51.46    145.55 o
   1   7  13        7.84      108.17    144.44 o
   3   7  13        8.71       39.21    137.77 o
   5   7  13        1.32       40.43    108.30 o
   7   7  13       49.39     -108.69    105.88 o
   9   7  13      156.45      156.83    110.36 o
 -34   0  14       11.58      -88.22    117.62 o
 -32   0  14        0.00     -154.38    102.92 o
 -30   0  14        5.23     -132.33    102.92 o
 -28   0  14       13.14      -58.81    117.62 o
 -26   0  14      417.13      499.92    147.03 o
 -24   0  14      665.24      733.51    132.33 o
 -22   0  14     1944.18     1702.40    191.43 o
 -20   0  14      956.77      998.80     98.15 o
 -18   0  14      783.61      819.04     88.58 o
 -16   0  14      291.61      407.77    137.70 o
 -14   0  14      121.39      107.11     57.30 o
 -12   0  14       63.18       33.05     48.58 o
 -10   0  14        1.33       -9.80     25.47 o
  -8   0  14       96.19       90.14     61.89 o
  -6   0  14      419.85      494.34    123.09 o
  -4   0  14      911.28      774.84     81.76 o
  -2   0  14        0.58       24.51     77.46 o
   0   0  14      854.61      805.33    235.27 o
   2   0  14       59.23       30.95     56.14 o
   4   0  14       21.59       37.43     56.48 o
   6   0  14       30.98       18.04     39.93 o
   8   0  14      129.22      200.66     54.21 o
  10   0  14      337.12      412.78     67.80 o
  12   0  14      201.72      225.31     62.17 o
  14   0  14      644.31      596.79     79.53 o
  16   0  14      199.43      125.30     62.64 o
  18   0  14       66.36       70.89     81.75 o
  20   0  14       29.45       13.78     87.46 o
  22   0  14       97.93      177.63    114.64 o
  24   0  14      162.29      213.90    111.77 o
  26   0  14      141.21       62.49    115.80 o
  28   0  14      190.55      248.58    165.38 o
 -33   1  14        0.07     -110.27     83.17 o
 -31   1  14       12.46       29.41     83.17 o
 -29   1  14      140.63      191.14     93.57 o
 -27   1  14      609.53      409.83    108.80 o
 -25   1  14       15.40       75.21     70.42 o
 -23   1  14     1194.14     1070.34     87.04 o
 -21   1  14     1959.13     2104.15     92.66 o
 -19   1  14      445.98      364.61     55.89 o
 -17   1  14      134.19      106.34     32.85 o
 -15   1  14     1803.76     1716.19     77.65 o
 -13   1  14      360.97      363.92     52.84 o
 -11   1  14        5.87       15.53     32.27 o
  -9   1  14        1.66        3.35     34.21 o
  -7   1  14     4674.12     4330.60    113.38 o
  -5   1  14      805.10      844.90     67.95 o
  -3   1  14        1.14        5.98     33.79 o
  -1   1  14     9205.86     8065.57    152.92 o
   1   1  14       40.84       93.75     45.39 o
   3   1  14     3535.00     3181.23    117.32 o
   5   1  14      322.50      354.93     45.93 o
   7   1  14      547.49      580.67     48.98 o
   9   1  14       84.57       93.54     40.98 o
  11   1  14      130.37       90.02     33.87 o
  13   1  14      625.29      605.95     57.98 o
  15   1  14        5.76        4.73     38.62 o
  17   1  14       84.58       85.90     56.79 o
  19   1  14      508.35      450.90     77.57 o
  21   1  14       90.29      -25.63     61.61 o
  23   1  14        0.25      -28.51     67.00 o
  25   1  14        6.18      -52.86     67.94 o
  27   1  14      121.65       53.12    106.08 o
 -32   2  14      221.82      200.50    112.95 o
 -30   2  14       38.57     -107.56    191.14 o
 -28   2  14       22.91      139.29    157.59 o
 -26   2  14     4064.65     3456.82    188.77 o
 -24   2  14     1376.79     1370.00    113.78 o
 -22   2  14      131.44      140.53     52.24 o
 -20   2  14       36.70       -4.07     46.09 o
 -18   2  14      248.30      264.66     64.66 o
 -16   2  14      405.84      399.01     56.83 o
 -14   2  14      387.13      279.19     50.62 o
 -12   2  14      121.16      135.87     48.03 o
 -10   2  14     4196.15     3983.67    165.35 o
  -8   2  14      113.39       44.28     52.89 o
  -6   2  14     1218.54     1240.77     93.17 o
  -4   2  14      371.33      287.98     81.48 o
  -2   2  14      387.44      451.75     67.80 o
   0   2  14     1513.39     1500.90    186.94 o
   2   2  14     1232.35     1304.31     79.30 o
   4   2  14      381.83      381.55     45.15 o
   6   2  14     2819.98     2976.25     98.29 o
   8   2  14      899.44      864.15     53.13 o
  10   2  14     1575.66     1642.48     67.53 o
  12   2  14      527.85      587.13     49.99 o
  14   2  14      220.94      291.22     46.42 o
  16   2  14        7.98      -43.49     42.88 o
  18   2  14      168.76      192.57     51.78 o
  20   2  14     1087.36     1166.28     92.93 o
  22   2  14       42.03       54.93     67.52 o
  24   2  14      197.74      195.87     70.90 o
  26   2  14       35.54      -50.53     67.44 o
 -31   3  14      231.27      315.67    308.77 o
 -29   3  14        9.85     -129.79     86.53 o
 -27   3  14      508.07      392.50    108.19 o
 -25   3  14      461.90      337.34    124.96 o
 -23   3  14     1135.31     1065.06    113.07 o
 -21   3  14       46.00       42.45     62.00 o
 -19   3  14     2555.27     2771.39    115.26 o
 -17   3  14      643.11      509.02     71.62 o
 -15   3  14       84.14      112.58     62.51 o
 -13   3  14       21.26      -76.28     50.85 o
 -11   3  14       17.19       44.60     75.45 o
  -9   3  14      997.59      962.96    112.99 o
  -7   3  14       95.45      131.01     84.89 o
  -5   3  14     2465.37     2565.60    115.51 o
  -3   3  14      585.05      689.38    131.30 o
  -1   3  14       76.11      140.56     73.23 o
   1   3  14      298.26      312.36     54.94 o
   3   3  14      450.76      440.23     99.90 o
   5   3  14      227.44      280.09     55.52 o
   7   3  14      195.18      174.28     54.28 o
   9   3  14      579.26      643.51     55.83 o
  11   3  14      108.51       57.51     43.24 o
  13   3  14        0.24        6.98     41.66 o
  15   3  14      876.76      747.05     66.78 o
  17   3  14        5.10       72.57     51.11 o
  19   3  14        0.01      -17.32     63.61 o
  21   3  14      319.90      189.23     62.52 o
  23   3  14      509.14      566.79     94.53 o
  25   3  14       56.53      157.01     85.39 o
 -28   4  14        9.38      -65.81    108.79 o
 -26   4  14        0.04        0.00    103.97 o
 -24   4  14       52.54      -23.53    102.42 o
 -22   4  14       56.03      123.03     77.58 o
 -20   4  14        8.44       35.31     73.61 o
 -18   4  14       13.73      101.86     72.76 o
 -16   4  14      224.67      214.07     72.41 o
 -14   4  14       13.85      -20.89     66.12 o
 -12   4  14        0.05      -18.79     53.25 o
 -10   4  14      365.77      273.44     92.61 o
  -8   4  14      270.83      300.37     95.97 o
  -6   4  14       44.45       78.88     89.71 o
  -4   4  14        5.02        8.95     84.04 o
  -2   4  14       26.96      -45.29     73.23 o
   0   4  14        3.53       13.13     47.16 o
   2   4  14      240.47      265.80     59.23 o
   4   4  14        2.41      -25.21     76.40 o
   6   4  14       33.65       57.64     93.85 o
   8   4  14       16.25      -19.54     57.83 o
  10   4  14       14.17        8.15     54.39 o
  12   4  14        8.97      -48.63     49.77 o
  14   4  14        9.05       86.95     60.81 o
  16   4  14        6.35       41.51     62.81 o
  18   4  14        1.72       93.27     61.17 o
  20   4  14        1.56       12.04     64.26 o
  22   4  14        2.92       64.54     71.54 o
 -25   5  14        0.11      132.33    161.73 o
 -23   5  14       26.47     -198.49    132.33 o
 -21   5  14       30.42      120.89    220.55 o
 -19   5  14       91.21      -12.21     74.46 o
 -17   5  14      571.61      549.80     96.01 o
 -15   5  14      232.37      236.03    124.99 o
 -13   5  14       87.01       63.10     66.49 o
 -11   5  14      141.77      141.32     68.75 o
  -9   5  14       30.96     -116.97    111.05 o
  -7   5  14       10.66      -51.79     94.55 o
  -5   5  14      504.89      506.50    118.24 o
  -3   5  14      366.52      388.69     85.92 o
  -1   5  14        6.55       14.70     73.13 o
   1   5  14        5.97      -34.34     66.64 o
   3   5  14       24.10      -23.72     68.38 o
   5   5  14       30.62      116.43     94.22 o
   7   5  14       76.97       89.10     72.33 o
   9   5  14       11.90      -11.96     57.53 o
  11   5  14       93.78       51.12     63.76 o
  13   5  14       11.00       31.55     62.83 o
  15   5  14        1.75       87.82     70.04 o
  17   5  14        7.89     -127.77     85.18 o
  19   5  14      115.07      297.53    110.70 o
 -22   6  14        2.21       73.52    176.44 o
 -20   6  14      318.16      264.66    205.85 o
 -18   6  14       28.83      -34.52    119.22 o
 -16   6  14       66.89       22.05    124.76 o
 -14   6  14       27.03      -49.71    117.62 o
 -12   6  14       85.14     -117.63    119.22 o
 -10   6  14      758.70      911.87    187.15 o
  -8   6  14       95.25       86.59    140.07 o
  -6   6  14     1684.81     1968.71    264.68 o
  -4   6  14      121.32      227.90    145.55 o
  -2   6  14      326.49      248.49    286.72 o
   0   6  14        0.00       37.05    242.60 o
   2   6  14      180.54      339.35    352.88 o
   4   6  14     1651.47     1787.11    161.92 o
   6   6  14      142.07      122.73     85.92 o
   8   6  14      537.22      544.42    148.56 o
  10   6  14        1.02      -21.18    101.87 o
  12   6  14       76.25      234.55    121.46 o
  14   6  14        3.17       17.20    146.14 o
 -13   7  14      276.84      291.13    154.92 o
 -11   7  14        3.19       50.41    264.66 o
  -9   7  14       50.20       88.76    183.79 o
  -7   7  14       17.17       31.94    148.35 o
  -5   7  14      129.80      352.88    155.95 o
  -3   7  14        2.00      -94.21    140.07 o
  -1   7  14        2.34      -11.31    133.96 o
   1   7  14       17.28      -60.04    123.47 o
   3   7  14      166.70      211.42    264.66 o
   5   7  14       52.48      -60.96    109.70 o
   7   7  14        9.21       -4.47    115.42 o
 -33   1  15        0.98      -56.22     87.91 o
 -31   1  15       12.07      -95.57     83.17 o
 -29   1  15       66.40      -26.81     87.91 o
 -27   1  15      931.53      882.71    109.71 o
 -25   1  15      202.00       96.38     68.38 o
 -23   1  15      908.33      880.62     68.70 o
 -21   1  15     3048.96     3223.41    146.47 o
 -19   1  15      389.46      279.67     52.82 o
 -17   1  15      222.50      231.64     47.37 o
 -15   1  15        9.04      -23.09     39.67 o
 -13   1  15        0.34       21.74     44.14 o
 -11   1  15      174.03      137.89     43.82 o
  -9   1  15      314.06      338.52     38.13 o
  -7   1  15     2942.20     2960.28    112.43 o
  -5   1  15      439.37      428.79     61.04 o
  -3   1  15      682.97      704.93     51.17 o
  -1   1  15     3985.59     3681.04    101.77 o
   1   1  15     7780.36     7144.48    173.48 o
   3   1  15        0.42      135.25     80.64 o
   5   1  15     1642.65     1516.62     75.30 o
   7   1  15      120.04       80.19     40.01 o
   9   1  15      236.75      349.27     49.53 o
  11   1  15       27.87       14.79     35.13 o
  13   1  15      297.52      320.74     65.33 o
  15   1  15      477.53      550.61     73.68 o
  17   1  15       13.88      -15.52     51.01 o
  19   1  15       15.71      101.00     59.72 o
  21   1  15       75.02       98.67     67.56 o
  23   1  15      171.68      211.40     85.48 o
  25   1  15      250.09      359.80     96.37 o
  27   1  15       50.13       66.89    110.56 o
 -32   2  15       12.58      -84.35     95.13 o
 -30   2  15       57.11       60.28    102.42 o
 -28   2  15       10.76       14.87     77.24 o
 -26   2  15       30.19      145.75     80.01 o
 -24   2  15     7672.31     7423.01    234.87 o
 -22   2  15       87.98      107.18     54.62 o
 -20   2  15      385.41      275.54     50.86 o
 -18   2  15       57.10       -7.12     71.23 o
 -16   2  15      351.38      337.64     56.87 o
 -14   2  15      301.46      261.88     51.39 o
 -12   2  15     2084.29     2066.94    102.93 o
 -10   2  15      979.37     1061.72     95.88 o
  -8   2  15      739.53      769.55     72.33 o
  -6   2  15       58.61      104.97     57.55 o
  -4   2  15      159.08       37.20     52.11 o
  -2   2  15      840.32      939.12     89.90 o
   0   2  15     1480.63     1504.39    105.99 o
   2   2  15     1643.47     1622.10     79.39 o
   4   2  15      326.58      323.23     49.37 o
   6   2  15        2.47       42.69     39.29 o
   8   2  15        0.01      -25.71     34.19 o
  10   2  15       22.22       63.07     36.47 o
  12   2  15       54.10       -9.35     34.31 o
  14   2  15      351.01      328.10     49.68 o
  16   2  15        2.12      -55.90     42.40 o
  18   2  15        3.28      -12.25     51.20 o
  20   2  15        1.16       37.77     55.70 o
  22   2  15      142.35      248.81     67.21 o
  24   2  15      299.64      443.96     78.12 o
  26   2  15       38.90       79.90     80.46 o
 -31   3  15        6.86      -44.11    147.03 o
 -29   3  15        0.11       65.11    105.86 o
 -27   3  15      105.80       38.09    154.38 o
 -25   3  15       75.89      147.03    112.95 o
 -23   3  15       14.92     -127.26     86.53 o
 -21   3  15     1497.73     1502.37    122.71 o
 -19   3  15     4046.06     4299.41    192.73 o
 -17   3  15       80.50       48.98     63.51 o
 -15   3  15      184.23      124.84     95.27 o
 -13   3  15      468.60      685.98    154.76 o
 -11   3  15        0.60       -5.25    136.39 o
  -9   3  15      633.24      729.56    109.71 o
  -7   3  15     1725.93     1859.35    131.60 o
  -5   3  15     3201.33     3723.29    161.53 o
  -3   3  15        1.20      -22.27     68.53 o
  -1   3  15      308.13      461.12     92.61 o
   1   3  15        9.75       40.40     68.53 o
   3   3  15      104.46       73.12     55.29 o
   5   3  15      104.57       88.34     46.68 o
   7   3  15      636.28      579.19     64.19 o
   9   3  15     1295.59     1273.60     71.98 o
  11   3  15       46.78       33.53     43.14 o
  13   3  15       55.37       33.13     46.06 o
  15   3  15        1.96      -25.90     51.68 o
  17   3  15      416.77      401.99     67.38 o
  19   3  15       27.90       65.54     53.18 o
  21   3  15      281.55      340.99     73.20 o
  23   3  15      115.51      132.25     80.00 o
 -28   4  15        0.24     -165.74    117.62 o
 -26   4  15       23.99       -4.01    112.95 o
 -24   4  15      298.26      -22.06    114.37 o
 -22   4  15      255.85      318.64    145.04 o
 -20   4  15      554.83      822.87    105.09 o
 -18   4  15     1083.15     1405.52    121.71 o
 -16   4  15      182.23      210.81     72.76 o
 -14   4  15      195.30      172.05     64.95 o
 -12   4  15      506.25      518.74    114.50 o
 -10   4  15       25.29      -75.34     84.04 o
  -8   4  15        0.97      -76.05     78.94 o
  -6   4  15      531.37      627.34     96.49 o
  -4   4  15     1469.50     1539.96    149.82 o
  -2   4  15       35.84       98.05     84.04 o
   0   4  15      109.91      172.76    115.23 o
   2   4  15      210.89      224.68     70.94 o
   4   4  15     1663.75     1822.37    201.63 o
   6   4  15      118.14      178.34     80.99 o
   8   4  15       68.04       67.86     68.38 o
  10   4  15        1.58       -8.43     55.88 o
  12   4  15        0.49      -36.57     53.98 o
  14   4  15        6.39      -89.06     92.71 o
  16   4  15      175.63      210.16     66.35 o
  18   4  15      688.29      768.99     90.73 o
  20   4  15       24.16       80.80     69.94 o
  22   4  15       12.73        9.01     73.23 o
 -25   5  15        0.71      558.72    205.84 o
 -23   5  15       40.70      117.63    176.44 o
 -21   5  15        0.09      103.49    139.68 o
 -19   5  15      815.13      729.26    135.30 o
 -17   5  15      287.23      311.16    115.24 o
 -15   5  15       10.63       16.29     98.14 o
 -13   5  15       21.25        8.12     94.14 o
 -11   5  15       56.31       71.53     98.14 o
  -9   5  15        2.92       70.12    106.63 o
  -7   5  15      215.61      263.29    115.24 o
  -5   5  15     2939.42     2973.20    213.57 o
  -3   5  15     1215.63     1229.11    169.79 o
  -1   5  15       35.94      106.95    114.60 o
   1   5  15        0.90       73.52     72.76 o
   3   5  15       27.00      -30.81     68.38 o
   5   5  15      391.32      404.71     76.83 o
   7   5  15       13.65       22.54     60.63 o
   9   5  15      233.58      293.58     74.97 o
  11   5  15       38.01       23.38     62.98 o
  13   5  15        2.01       -1.68     66.43 o
  15   5  15       31.52       43.86     69.27 o
  17   5  15       39.18      -17.02     84.67 o
  19   5  15      101.89      161.73    113.55 o
 -20   6  15      155.70      161.74    205.84 o
 -18   6  15      244.15      148.12    140.07 o
 -16   6  15        9.15      -81.19    119.22 o
 -14   6  15        6.55      -51.14    119.22 o
 -12   6  15       17.00      149.75    140.07 o
 -10   6  15      449.55      730.71    220.55 o
  -8   6  15       31.42      -72.34    127.17 o
  -6   6  15      560.56      445.38    160.90 o
  -4   6  15      989.44     1169.20    207.95 o
  -2   6  15      483.67      426.40    160.90 o
   0   6  15       92.69      144.85    249.95 o
   2   6  15      270.16      286.71    145.56 o
   4   6  15      335.80      300.93    279.36 o
   6   6  15       47.53       16.96     83.34 o
   8   6  15       64.79       44.70     95.50 o
  10   6  15      200.54      139.94    101.42 o
  12   6  15       65.74        7.96     86.84 o
  14   6  15        4.97       -6.66    137.05 o
 -13   7  15        0.97      -16.34    140.07 o
 -11   7  15      113.78       26.09    160.90 o
  -9   7  15      128.59      396.12    175.83 o
  -7   7  15       30.68      -35.63    183.79 o
  -5   7  15       60.59      441.09    175.83 o
  -3   7  15        3.30       92.42    147.03 o
  -1   7  15       37.88      -52.28    137.77 o
   1   7  15        5.61        0.00    145.55 o
   3   7  15       22.18      126.24    150.48 o
   5   7  15       27.89       90.64    124.19 o
 -34   0  16      295.72      441.10    176.44 o
 -32   0  16       43.35       29.41    132.33 o
 -30   0  16       23.77        0.00    117.62 o
 -28   0  16      726.36      382.30    147.04 o
 -26   0  16      488.82      661.66    176.44 o
 -24   0  16      651.39      808.70    176.44 o
 -22   0  16      844.91      979.04    127.18 o
 -20   0  16     2927.24     2832.35    160.87 o
 -18   0  16     1053.42      787.94    103.18 o
 -16   0  16       15.75      -17.24     66.37 o
 -14   0  16    19827.54    19091.88    401.08 o
 -12   0  16      315.69      179.95     83.88 o
 -10   0  16     1089.51      814.01     99.75 o
  -8   0  16      641.82      441.52     81.76 o
  -6   0  16       43.13      -53.30     67.15 o
  -4   0  16      275.26      212.64     70.42 o
  -2   0  16    18210.98    16541.60    505.06 o
   0   0  16   161777.95   159368.97   3853.47 o
   2   0  16        2.03       36.76     64.69 o
   4   0  16       51.68       32.23     59.58 o
   6   0  16      570.11      458.02     75.46 o
   8   0  16        2.34       83.74     61.89 o
  10   0  16        7.39      -10.14     71.70 o
  12   0  16     1510.65     1646.89    143.83 o
  14   0  16     7661.22     8179.99    257.01 o
  16   0  16      269.03      279.36     93.38 o
  18   0  16       21.01      112.86     84.04 o
  20   0  16      174.08       56.92     90.27 o
  22   0  16      171.02      162.64    103.17 o
  24   0  16       81.02       73.52    101.87 o
  26   0  16      214.53      323.47    235.25 o
 -33   1  16       56.42     -108.49     81.47 o
 -31   1  16       21.45      -16.42     84.04 o
 -29   1  16      148.01      176.44    128.23 o
 -27   1  16      105.52      169.75     82.67 o
 -25   1  16       37.94       17.55     65.09 o
 -23   1  16       30.68        2.51     46.04 o
 -21   1  16     1228.45     1200.66     81.64 o
 -19   1  16      657.13      481.78     65.22 o
 -17   1  16      564.72      596.26     60.17 o
 -15   1  16     2138.11     2105.83     93.19 o
 -13   1  16     1412.40     1356.28     78.36 o
 -11   1  16      223.77      196.08     39.46 o
  -9   1  16      736.64      744.27     51.19 o
  -7   1  16      553.62      597.12     62.24 o
  -5   1  16     4859.89     5032.81    149.92 o
  -3   1  16       97.68      176.26     42.17 o
  -1   1  16    11646.99    10920.81    197.63 o
   1   1  16     1722.69     1532.49     79.83 o
   3   1  16     2264.56     2114.84    109.56 o
   5   1  16        4.56        2.76     41.64 o
   7   1  16       28.48       55.15     39.30 o
   9   1  16      562.42      617.38     58.41 o
  11   1  16       49.03       37.06     39.98 o
  13   1  16       61.83       55.95     51.51 o
  15   1  16      156.49      141.77     57.13 o
  17   1  16      100.97       42.86     65.75 o
  19   1  16       83.42      104.91     62.98 o
  21   1  16      314.37      183.50     72.84 o
  23   1  16       78.43      115.16     76.71 o
  25   1  16       15.30     -128.15     87.76 o
 -32   2  16        1.16      108.04    111.31 o
 -30   2  16       21.44      -32.60     78.69 o
 -28   2  16       27.62       58.17     78.69 o
 -26   2  16       43.60       70.61     87.33 o
 -24   2  16      207.29      247.75    108.23 o
 -22   2  16        0.20       24.97     54.20 o
 -20   2  16       59.29       46.88     46.39 o
 -18   2  16       81.41       14.64     51.01 o
 -16   2  16        1.24        3.49     48.09 o
 -14   2  16       58.40       51.97     43.98 o
 -12   2  16        0.02      -23.68     50.65 o
 -10   2  16       73.51       98.70     59.57 o
  -8   2  16       82.86      151.19     54.55 o
  -6   2  16      240.56      215.09     58.30 o
  -4   2  16      756.21      730.08     73.52 o
  -2   2  16       60.29      -53.43     58.12 o
   0   2  16       20.57      -19.45     58.50 o
   2   2  16      532.54      533.36     55.61 o
   4   2  16      623.57      665.43     59.82 o
   6   2  16      220.49      138.55     46.10 o
   8   2  16      183.46      206.47     40.82 o
  10   2  16      211.59      156.02     41.50 o
  12   2  16        1.35      -53.92     35.95 o
  14   2  16       15.70       36.58     41.06 o
  16   2  16        1.29       32.69     51.14 o
  18   2  16       25.58      -11.65     52.72 o
  20   2  16        6.19       88.34     58.03 o
  22   2  16        1.78      -25.58     61.52 o
  24   2  16      133.20       -3.72     68.89 o
 -31   3  16       56.40      -29.41    147.03 o
 -29   3  16        5.47     -198.49    132.33 o
 -27   3  16        0.05     -176.44    117.62 o
 -25   3  16       54.80      110.94    112.95 o
 -23   3  16      377.87      491.60     93.16 o
 -21   3  16      198.66      102.92     74.86 o
 -19   3  16     1319.47     1338.11    140.08 o
 -17   3  16      320.97      421.76     79.16 o
 -15   3  16       23.39      -50.48     73.97 o
 -13   3  16      333.79      385.32     98.79 o
 -11   3  16       61.09       -4.20     81.75 o
  -9   3  16     1920.24     2198.98    166.42 o
  -7   3  16      536.69      453.89     85.77 o
  -5   3  16     1891.29     2135.87    145.94 o
  -3   3  16       43.75      118.40     69.55 o
  -1   3  16       35.12      -93.12     67.91 o
   1   3  16        0.20        9.80     76.40 o
   3   3  16        0.06      -58.55     40.69 o
   5   3  16     1278.57     1444.87     89.99 o
   7   3  16      855.94      954.94     75.26 o
   9   3  16      300.55      243.54     48.66 o
  11   3  16       20.77      -17.87     41.12 o
  13   3  16       74.88       97.47     53.72 o
  15   3  16       21.42      -32.09     50.67 o
  17   3  16        2.49       45.22     54.86 o
  19   3  16     1253.35     1187.98     89.96 o
  21   3  16      170.55      175.15     83.10 o
  23   3  16        2.61       -6.23     67.64 o
 -28   4  16        7.83     -132.33    132.33 o
 -26   4  16      114.42      213.20    169.09 o
 -24   4  16      280.66      153.16    123.47 o
 -22   4  16     1122.49     1178.63    189.55 o
 -20   4  16      360.18      201.31     99.75 o
 -18   4  16     1820.12     1974.73    152.82 o
 -16   4  16        3.20      -98.55     97.62 o
 -14   4  16      180.81      145.69     94.55 o
 -12   4  16        1.30       57.95     89.57 o
 -10   4  16       76.45      183.79     98.79 o
  -8   4  16     1344.82     1411.94    146.99 o
  -6   4  16      396.37      446.01    110.36 o
  -4   4  16       13.49      183.39     80.36 o
  -2   4  16       40.16       25.82     84.04 o
   0   4  16      608.54      550.75    103.17 o
   2   4  16       15.97       33.81     67.13 o
   4   4  16      131.89       87.24     84.04 o
   6   4  16      103.59      179.99     86.53 o
   8   4  16       77.21       12.77     69.55 o
  10   4  16       41.62      -68.50     56.10 o
  12   4  16        0.55       -0.16     55.48 o
  14   4  16        0.07       14.21     88.17 o
  16   4  16      231.36      251.31     75.32 o
  18   4  16      158.32      188.77     70.46 o
  20   4  16      215.16       95.75     71.77 o
 -25   5  16        2.75      102.92    176.44 o
 -23   5  16        0.13      -58.81    161.73 o
 -21   5  16       14.97      -15.83    130.42 o
 -19   5  16      103.26       80.34    106.35 o
 -17   5  16       17.03      -61.41    128.84 o
 -15   5  16      142.31       67.14    101.16 o
 -13   5  16        0.11       78.42     99.50 o
 -11   5  16       60.13      -48.31     95.97 o
  -9   5  16       54.24       72.05    101.16 o
  -7   5  16     1033.98     1375.85    158.31 o
  -5   5  16     1784.10     1819.14    186.16 o
  -3   5  16      193.88      221.60    118.08 o
  -1   5  16       25.12       47.46     83.73 o
   1   5  16       11.12       53.49     73.97 o
   3   5  16      302.22      519.12    105.29 o
   5   5  16     1318.54     1403.55    107.81 o
   7   5  16        1.25      -55.22     72.40 o
   9   5  16       77.51       31.39     65.21 o
  11   5  16       43.14      -16.02     65.66 o
  13   5  16       58.93       60.54     73.12 o
  15   5  16      150.64      193.51    104.16 o
  17   5  16        3.38      -15.53     84.90 o
 -20   6  16        0.57       44.11    176.44 o
 -18   6  16        2.97      -25.12    123.47 o
 -16   6  16       19.00     -151.51    147.03 o
 -14   6  16       28.56      205.84    135.16 o
 -12   6  16       76.88      225.99    140.07 o
 -10   6  16      111.96       72.47    144.44 o
  -8   6  16       69.84      448.45    165.37 o
  -6   6  16       25.38      -49.40    129.65 o
  -4   6  16      199.99      360.23    155.95 o
  -2   6  16       63.29      -20.00    132.33 o
   0   6  16       27.63      -68.99    133.96 o
   2   6  16      338.64      404.83    154.92 o
   4   6  16      211.07      328.37    137.78 o
   6   6  16       91.87      -15.48    104.47 o
   8   6  16        6.14      205.84    117.19 o
  10   6  16       25.17      166.44    129.65 o
  12   6  16        7.16      -71.84     95.99 o
 -11   7  16        0.20      -35.71    249.95 o
  -9   7  16        2.73      283.03    205.84 o
  -7   7  16       31.11       96.62    144.44 o
  -5   7  16       10.80     -127.97    140.07 o
  -3   7  16       31.44       75.54    154.38 o
  -1   7  16        1.50       49.36    144.44 o
   1   7  16        8.50     -131.78    140.07 o
   3   7  16        6.14      -88.22    124.76 o
 -33   1  17      193.48      168.45     94.55 o
 -31   1  17       26.23      -80.20    160.99 o
 -29   1  17       61.92       27.68    177.15 o
 -27   1  17      422.26      400.05     96.19 o
 -25   1  17      365.02      301.47     80.37 o
 -23   1  17      232.73      211.05     57.13 o
 -21   1  17       13.23       84.42     50.22 o
 -19   1  17       64.78      -24.58     43.10 o
 -17   1  17     1323.27     1364.56     74.34 o
 -15   1  17      198.86      172.66     51.07 o
 -13   1  17     2750.33     2784.16    125.98 o
 -11   1  17       70.25      163.16     42.03 o
  -9   1  17       40.64       16.72     36.49 o
  -7   1  17      973.24      950.62     81.36 o
  -5   1  17       33.31       50.42     52.10 o
  -3   1  17     8094.22     8027.73    163.66 o
  -1   1  17        0.08      -10.97     39.41 o
   1   1  17      281.20      243.97     56.10 o
   3   1  17       20.02       46.03     53.28 o
   5   1  17        9.01      -62.54     41.70 o
   7   1  17      200.11      167.69     43.49 o
   9   1  17      164.29      124.64     45.11 o
  11   1  17      163.72      202.99     47.75 o
  13   1  17       69.04      114.43     54.85 o
  15   1  17        8.17       -9.51     52.05 o
  17   1  17       10.43      -75.10     52.52 o
  19   1  17        9.46       20.55     61.29 o
  21   1  17      206.28      239.22     78.57 o
  23   1  17      166.91      207.07     81.28 o
  25   1  17        1.11      122.58    105.64 o
 -32   2  17        1.62       44.11    147.03 o
 -30   2  17        0.00      171.98     88.75 o
 -28   2  17      151.16       14.70     82.67 o
 -26   2  17      105.34       76.19     82.67 o
 -24   2  17     1029.00     1417.24    258.44 o
 -22   2  17      657.98      605.60     71.20 o
 -20   2  17        3.26      -47.60     40.76 o
 -18   2  17       26.54      -49.97     57.63 o
 -16   2  17       60.11       24.50     50.27 o
 -14   2  17        9.73      -35.09     41.99 o
 -12   2  17      217.57      206.34     66.23 o
 -10   2  17     1756.54     1931.21    119.60 o
  -8   2  17      771.85      863.38     85.18 o
  -6   2  17      105.40      -82.44     54.96 o
  -4   2  17     1277.75     1292.57    105.98 o
  -2   2  17      288.63      407.22     76.50 o
   0   2  17     3138.72     3278.81    155.67 o
   2   2  17       59.22       15.65     42.52 o
   4   2  17      675.29      727.72     65.30 o
   6   2  17      457.26      470.08     55.01 o
   8   2  17      363.33      373.82     45.20 o
  10   2  17      200.40      136.97     41.65 o
  12   2  17        2.69      -26.65     37.33 o
  14   2  17      282.49      274.27     55.37 o
  16   2  17        1.62       -4.80     46.37 o
  18   2  17      136.22       94.06     58.84 o
  20   2  17      142.72      235.14     77.17 o
  22   2  17      706.53      847.69     94.96 o
  24   2  17      527.89      429.20     91.08 o
 -31   3  17       47.43     -176.44    147.03 o
 -29   3  17       79.26       29.41    147.03 o
 -27   3  17        1.37       58.81    147.03 o
 -25   3  17       62.70       58.81    147.03 o
 -23   3  17      585.30      513.13    141.74 o
 -21   3  17       49.26     -105.18     84.04 o
 -19   3  17     1216.16     1407.48    115.18 o
 -17   3  17      169.50       27.87     70.76 o
 -15   3  17      670.69      542.21    138.20 o
 -13   3  17      321.16      161.74    145.56 o
 -11   3  17       17.63       14.70     76.40 o
  -9   3  17     2593.54     2955.15    191.55 o
  -7   3  17      586.50      556.70     91.68 o
  -5   3  17     1030.10      949.22    112.72 o
  -3   3  17        1.38      -69.62     63.51 o
  -1   3  17      134.14      161.86     48.19 o
   1   3  17      104.85      187.09     97.99 o
   3   3  17       88.07       79.77     53.80 o
   5   3  17     1893.42     2149.26     98.88 o
   7   3  17      236.75      330.11     59.87 o
   9   3  17       82.67       98.15     47.40 o
  11   3  17       20.74      -65.16     43.44 o
  13   3  17        1.03       -1.63     50.60 o
  15   3  17        0.09      -32.03     52.90 o
  17   3  17      248.20      234.10     63.94 o
  19   3  17     2025.41     2029.77    114.79 o
  21   3  17       25.08       20.58     59.44 o
  23   3  17       92.17       40.47     81.23 o
 -28   4  17      147.56      264.66    176.44 o
 -26   4  17        2.12      264.66    176.44 o
 -24   4  17       59.35     -198.49    132.33 o
 -22   4  17        5.46       84.33    109.98 o
 -20   4  17       56.33      242.49    105.88 o
 -18   4  17     1522.07     1593.91    161.30 o
 -16   4  17       85.92      -43.55     85.91 o
 -14   4  17        0.53     -119.80     79.87 o
 -12   4  17        2.15      104.65     89.57 o
 -10   4  17       38.70      -78.79    105.21 o
  -8   4  17       17.13      -83.14    217.13 o
  -6   4  17        2.28       14.11     84.04 o
  -4   4  17     1242.49     1183.85    141.32 o
  -2   4  17       54.32       51.46     87.46 o
   0   4  17       93.89      203.41     92.61 o
   2   4  17      439.50      383.84     84.31 o
   4   4  17        0.18      -60.15     75.45 o
   6   4  17       16.10      140.95     86.53 o
   8   4  17       52.17       53.61     65.36 o
  10   4  17      320.22      269.95     68.82 o
  12   4  17       86.81       95.05     70.18 o
  14   4  17        3.77       16.71     62.75 o
  16   4  17      214.53      211.14     74.46 o
  18   4  17       46.53       20.86     65.52 o
  20   4  17       91.73      127.07     85.48 o
 -25   5  17        0.39      132.33    191.14 o
 -23   5  17        4.91      -73.52    147.03 o
 -21   5  17       74.51     -134.92     97.57 o
 -19   5  17      335.63      226.00    118.07 o
 -17   5  17        0.10       60.61    101.53 o
 -15   5  17      265.27      448.82    120.84 o
 -13   5  17       13.92      -64.16    108.69 o
 -11   5  17      210.62      267.23    115.80 o
  -9   5  17       34.16       32.98    110.05 o
  -7   5  17      374.35      351.21    121.48 o
  -5   5  17       58.26      146.26    104.47 o
  -3   5  17      108.72       50.83     95.97 o
  -1   5  17      115.02      -14.70     90.78 o
   1   5  17       69.48       55.35     89.57 o
   3   5  17     1226.91     1507.64    155.48 o
   5   5  17      294.85      338.83    101.42 o
   7   5  17      276.96      371.31     81.97 o
   9   5  17       17.40       31.43     95.37 o
  11   5  17       53.25      -10.45     91.58 o
  13   5  17       12.76       42.33     70.64 o
  15   5  17        0.05       26.39     82.89 o
  17   5  17      127.33      146.30    123.30 o
 -20   6  17       35.04     -161.73    147.03 o
 -18   6  17       11.57      220.55    145.55 o
 -16   6  17        1.01      -95.25    116.54 o
 -14   6  17       32.26       49.76    133.96 o
 -12   6  17      303.97      262.13    150.49 o
 -10   6  17       86.10      257.80    154.91 o
  -8   6  17      159.29      316.36    160.90 o
  -6   6  17        0.05      124.16    140.07 o
  -4   6  17      329.59      291.22    158.90 o
  -2   6  17      143.23      183.79    155.95 o
   0   6  17      129.16       12.44    133.96 o
   2   6  17     1210.04     1705.67    233.77 o
   4   6  17      188.73      286.71    145.55 o
   6   6  17      377.53      366.46    129.41 o
   8   6  17       11.92      -72.62     99.50 o
  10   6  17      176.30      209.11    169.09 o
  12   6  17       19.66       91.27    119.52 o
  -9   7  17      103.46       80.87    155.95 o
  -7   7  17        0.01       47.66    249.95 o
  -5   7  17        1.53      -15.72    150.48 o
  -3   7  17       24.04      131.31    150.48 o
  -1   7  17        0.01      236.59    227.90 o
   1   7  17       12.04      201.57    160.90 o
 -32   0  18       10.57       73.52    147.03 o
 -30   0  18       19.11      -14.70    132.33 o
 -28   0  18      166.73      138.08    176.44 o
 -26   0  18      281.66      179.00    191.14 o
 -24   0  18       77.03       34.31    205.84 o
 -22   0  18       68.06        8.31     78.69 o
 -20   0  18      473.64      454.79     99.03 o
 -18   0  18      657.79      785.80    115.90 o
 -16   0  18     1117.39     1155.77    100.07 o
 -14   0  18      714.59      508.78    139.64 o
 -12   0  18      587.31      504.37     78.83 o
 -10   0  18       26.84       30.95     61.65 o
  -8   0  18       18.32       86.49     87.91 o
  -6   0  18        0.13      -21.24     65.22 o
  -4   0  18        1.45        3.70     66.85 o
  -2   0  18      109.91      101.29     91.85 o
   0   0  18      250.52      257.70     98.36 o
   2   0  18      190.89      205.12     75.46 o
   4   0  18      119.82      171.91     70.42 o
   6   0  18      136.96      239.78     70.42 o
   8   0  18       39.09       52.03     70.42 o
  10   0  18        0.00       16.55     66.85 o
  12   0  18      136.89       19.95     72.39 o
  14   0  18       95.57       38.03     75.45 o
  16   0  18        4.22      -27.05     73.23 o
  18   0  18      110.10       79.95     87.46 o
  20   0  18      217.83      126.25     97.24 o
  22   0  18      250.11      226.96    105.88 o
  24   0  18      168.81      403.15    160.90 o
 -33   1  18      132.92      188.34    108.79 o
 -31   1  18        8.48       94.41     88.75 o
 -29   1  18        0.18      -42.77    103.65 o
 -27   1  18      126.59       30.68     78.69 o
 -25   1  18        9.00       53.86     74.57 o
 -23   1  18     1260.09     1299.84     87.98 o
 -21   1  18      923.46      947.36     85.33 o
 -19   1  18        2.93       28.80     44.72 o
 -17   1  18       63.82      128.11     46.90 o
 -15   1  18       10.52       46.59     47.57 o
 -13   1  18      493.07      395.08     57.22 o
 -11   1  18       56.21       43.90     41.19 o
  -9   1  18      305.57      351.82     56.57 o
  -7   1  18       12.98      116.05     57.26 o
  -5   1  18      235.05      218.81     60.75 o
  -3   1  18     1123.54     1300.98     71.92 o
  -1   1  18     1084.06     1161.89     78.91 o
   1   1  18      791.29      841.79     70.11 o
   3   1  18       29.71       29.41     70.03 o
   5   1  18      449.24      361.37     56.87 o
   7   1  18      150.34      112.48     43.20 o
   9   1  18       41.41       23.50     43.49 o
  11   1  18        7.67       27.75     43.52 o
  13   1  18      130.48       70.10     54.55 o
  15   1  18      271.59      353.11     67.94 o
  17   1  18       48.06        7.78     56.53 o
  19   1  18      125.88      180.06     68.83 o
  21   1  18        2.36      -98.63     65.75 o
  23   1  18        0.04      -84.07     77.56 o
 -32   2  18       58.97       73.52    147.03 o
 -30   2  18       67.22      147.73    108.79 o
 -28   2  18      462.93      407.09    169.09 o
 -26   2  18        0.05       -3.88     92.65 o
 -24   2  18     1083.45     1218.33    164.94 o
 -22   2  18     2395.17     2495.44    122.13 o
 -20   2  18        0.15      -43.19     43.86 o
 -18   2  18      962.14      787.66     79.82 o
 -16   2  18       17.65       -4.13     43.33 o
 -14   2  18     1132.03     1219.81     78.79 o
 -12   2  18      959.80      885.25     90.09 o
 -10   2  18      874.53      839.62    100.93 o
  -8   2  18     1318.98     1398.02     92.51 o
  -6   2  18       31.51       26.06     61.78 o
  -4   2  18      474.05      572.81     87.76 o
  -2   2  18     1647.73     1657.20    119.00 o
   0   2  18        0.95      104.82     67.63 o
   2   2  18      428.45      445.43     56.91 o
   4   2  18        8.03      -38.23     42.39 o
   6   2  18       37.54       44.52     44.91 o
   8   2  18      423.61      464.23     54.36 o
  10   2  18      337.58      303.23     54.89 o
  12   2  18        3.38       47.09     41.48 o
  14   2  18      112.57      154.20     53.14 o
  16   2  18      386.10      422.56     61.93 o
  18   2  18       26.70       23.76     48.60 o
  20   2  18        7.84       21.67     59.76 o
  22   2  18      276.30      312.88     79.96 o
 -29   3  18      127.14      -29.41    147.03 o
 -27   3  18       71.13       14.70    161.73 o
 -25   3  18        0.53      -58.81    147.03 o
 -23   3  18        4.25      150.33     94.55 o
 -21   3  18        2.35      -39.78     89.57 o
 -19   3  18       22.33      163.55     96.19 o
 -17   3  18      435.28      553.85     89.59 o
 -15   3  18       67.67      122.93     91.33 o
 -13   3  18        1.50      -21.29     78.94 o
 -11   3  18      136.59       61.11    111.44 o
  -9   3  18        4.44        2.59     94.18 o
  -7   3  18       23.62       81.80     74.18 o
  -5   3  18        0.18      -53.10     67.13 o
  -3   3  18      138.76      121.18     81.74 o
  -1   3  18       29.04      -48.21     60.61 o
   1   3  18        5.51       12.28     48.81 o
   3   3  18        0.12      127.96     47.74 o
   5   3  18      978.03     1215.25    124.94 o
   7   3  18      854.13     1030.19     96.45 o
   9   3  18       79.88       70.43     49.20 o
  11   3  18      173.92      211.51     52.85 o
  13   3  18        7.34      -47.05     53.87 o
  15   3  18       13.61       30.15     57.31 o
  17   3  18       53.29      -51.54     57.09 o
  19   3  18      291.08      457.57     75.01 o
  21   3  18      557.17      619.44     85.83 o
 -28   4  18       26.16      338.17    191.14 o
 -26   4  18       33.93      -44.11    176.44 o
 -24   4  18        0.74      -14.70    161.73 o
 -22   4  18        0.00      -23.28     91.33 o
 -20   4  18        4.49       87.93     96.19 o
 -18   4  18      228.68      372.48    118.85 o
 -16   4  18       68.74        2.86     91.33 o
 -14   4  18        0.15     -213.66    154.33 o
 -12   4  18       40.33       91.89     95.13 o
 -10   4  18        3.30        0.00     89.57 o
  -8   4  18        0.11      -98.65     91.11 o
  -6   4  18       68.36      167.62     95.97 o
  -4   4  18      653.58      864.94    127.34 o
  -2   4  18      211.41      470.27    109.70 o
   0   4  18       42.11      -15.19     84.04 o
   2   4  18        0.35     -113.61     82.66 o
   4   4  18       75.78      175.14     88.58 o
   6   4  18       89.83      -41.55    153.09 o
   8   4  18      115.03       50.64     66.93 o
  10   4  18       32.01      -34.95     59.66 o
  12   4  18       37.48      -29.10     67.53 o
  14   4  18       38.14       14.14     64.07 o
  16   4  18        7.83       59.63     67.90 o
  18   4  18       41.87       55.48     68.14 o
 -23   5  18       14.64      147.03    176.44 o
 -21   5  18       79.82      -20.36    132.33 o
 -19   5  18       66.43       15.48    101.42 o
 -17   5  18       20.44       42.17    103.17 o
 -15   5  18      138.88      142.38    109.70 o
 -13   5  18        0.17      -43.15    101.16 o
 -11   5  18        0.08      264.58    304.95 o
  -9   5  18       87.93      223.57    109.70 o
  -7   5  18       48.33      124.98    135.16 o
  -5   5  18      776.06     1189.82    294.08 o
  -3   5  18      104.43      369.21    154.38 o
  -1   5  18       52.91      -33.73     89.57 o
   1   5  18       89.35       41.77     88.58 o
   3   5  18      410.87      427.66    117.53 o
   5   5  18       14.69       23.45     81.47 o
   7   5  18      142.23       43.11     80.77 o
   9   5  18      105.87       38.12     70.52 o
  11   5  18       23.52      -63.94     69.62 o
  13   5  18       18.43      -67.37     72.64 o
  15   5  18        0.32       -5.15     80.08 o
 -18   6  18       74.30      -32.67    137.77 o
 -16   6  18        7.00      -39.40    129.65 o
 -14   6  18        0.57      -46.46    129.65 o
 -12   6  18      141.06      106.47    150.48 o
 -10   6  18      142.42      235.25    145.55 o
  -8   6  18      208.84      235.25    155.95 o
  -6   6  18       43.25       -6.79    133.96 o
  -4   6  18     1131.57     1132.69    212.95 o
  -2   6  18        3.07      124.98    145.55 o
   0   6  18       32.65      -40.27    139.68 o
   2   6  18      273.48      397.94    198.49 o
   4   6  18      126.99      111.09    137.78 o
   6   6  18      368.10      386.81    196.47 o
   8   6  18       35.06       80.87    198.49 o
  10   6  18      250.86       44.11    135.16 o
 -31   1  19       25.13      -84.76     87.91 o
 -29   1  19       53.95      230.35    108.79 o
 -27   1  19       75.15      110.27    103.97 o
 -25   1  19      972.80      874.47    123.78 o
 -23   1  19     1334.62     1286.79     85.73 o
 -21   1  19      656.94      689.71     71.84 o
 -19   1  19       55.68       23.91     54.88 o
 -17   1  19       79.63       46.29     47.52 o
 -15   1  19      270.87       53.51     50.41 o
 -13   1  19      243.53      215.15     53.25 o
 -11   1  19        4.80       33.30     41.95 o
  -9   1  19      197.95      245.26     71.63 o
  -7   1  19      192.29      135.72     60.75 o
  -5   1  19      185.64      306.97     64.97 o
  -3   1  19      205.45      228.86     58.68 o
  -1   1  19     1227.24     1269.12     76.54 o
   1   1  19      127.83      207.07     54.28 o
   3   1  19       49.09      -46.34     66.39 o
   5   1  19      416.59      469.73     62.23 o
   7   1  19      417.20      402.26     54.02 o
   9   1  19       15.39      -24.22     38.06 o
  11   1  19       81.30       27.32     43.35 o
  13   1  19      468.00      551.11     75.00 o
  15   1  19      377.35      281.01     70.11 o
  17   1  19       12.96       -7.74     57.89 o
  19   1  19      384.93      524.83     89.03 o
  21   1  19       12.56      115.73     73.41 o
  23   1  19       10.72       24.19     96.48 o
 -30   2  19        1.41      -50.64    191.14 o
 -28   2  19       20.16       27.08     98.36 o
 -26   2  19       64.53      217.75    108.79 o
 -24   2  19       50.09      -46.14     78.94 o
 -22   2  19     2945.33     3016.37    150.92 o
 -20   2  19      193.76      279.98     61.84 o
 -18   2  19        2.02       35.46     56.87 o
 -16   2  19      373.55      402.57     67.56 o
 -14   2  19       12.37       36.91     48.54 o
 -12   2  19      293.56      261.10     74.08 o
 -10   2  19        4.99      -26.38     62.16 o
  -8   2  19     1791.79     1903.30    117.94 o
  -6   2  19      271.48      256.17     77.69 o
  -4   2  19      146.26       82.94     70.94 o
  -2   2  19      190.47      259.41     76.93 o
   0   2  19       83.71      121.60     66.36 o
   2   2  19        0.33      102.90     51.50 o
   4   2  19        9.75       15.04     44.99 o
   6   2  19      197.91      264.57     50.91 o
   8   2  19      407.79      434.63     55.86 o
  10   2  19       36.86      -20.83     41.17 o
  12   2  19        1.28       -1.18     45.93 o
  14   2  19       13.19       82.28     50.07 o
  16   2  19      120.61       93.55     54.28 o
  18   2  19        0.07       32.06     54.32 o
  20   2  19       30.28      -77.62     53.90 o
  22   2  19      235.00      349.68     88.06 o
 -29   3  19       33.56      205.84    176.44 o
 -27   3  19       91.74       29.41    147.03 o
 -25   3  19      202.90      249.96    176.44 o
 -23   3  19      404.81      482.97    172.75 o
 -21   3  19      136.31      110.27     95.13 o
 -19   3  19      278.28      333.39    115.24 o
 -17   3  19      103.56      205.84     77.24 o
 -15   3  19      273.80      251.09     99.97 o
 -13   3  19        0.00      -94.27     84.04 o
 -11   3  19       46.37       67.54     87.46 o
  -9   3  19      217.61      165.23     92.61 o
  -7   3  19      562.81      712.86    213.20 o
  -5   3  19        0.65       18.32     78.52 o
  -3   3  19      213.97      104.65     89.57 o
  -1   3  19        3.70      -21.40     47.74 o
   1   3  19        6.50      -49.96     47.16 o
   3   3  19      105.22      188.54     99.74 o
   5   3  19        4.92       -2.36     51.16 o
   7   3  19      372.54      449.79     69.10 o
   9   3  19        4.65       50.27     49.90 o
  11   3  19       88.53       66.01     53.65 o
  13   3  19       48.23       -2.10     57.31 o
  15   3  19       14.65       65.68     58.69 o
  17   3  19       16.01       10.96     60.70 o
  19   3  19       78.08       69.95     82.55 o
  21   3  19      156.76      209.80     81.05 o
 -26   4  19       41.60       14.70    161.73 o
 -24   4  19       35.13      147.03    176.44 o
 -22   4  19       19.52       60.82    103.17 o
 -20   4  19      811.86      992.66    146.99 o
 -18   4  19      894.69      710.90    216.08 o
 -16   4  19      538.96      484.29    207.72 o
 -14   4  19        6.49       92.11     98.78 o
 -12   4  19       44.14       50.15    171.24 o
 -10   4  19        2.76      -13.69     86.53 o
  -8   4  19       47.27      -25.61     90.27 o
  -6   4  19      501.00      337.31    109.70 o
  -4   4  19       77.10      -68.20     84.04 o
  -2   4  19        0.92       67.75     92.60 o
   0   4  19       20.90      -14.00    108.79 o
   2   4  19        9.31      -45.03     87.46 o
   4   4  19        3.92      -82.64     78.94 o
   6   4  19       27.89       45.49     87.46 o
   8   4  19       27.12      -93.78     62.52 o
  10   4  19       19.17       25.49     63.71 o
  12   4  19       22.49      -80.20     69.23 o
  14   4  19       61.18      -42.00     59.71 o
  16   4  19       98.31       28.48     71.72 o
  18   4  19       24.56       -7.50     72.91 o
 -23   5  19       46.74     -176.44    161.73 o
 -21   5  19       12.75      106.47    144.14 o
 -19   5  19      145.01      314.35    126.77 o
 -17   5  19      751.29      803.23    181.51 o
 -15   5  19        4.31      192.69    120.93 o
 -13   5  19       13.76      -62.82    112.95 o
 -11   5  19        0.49       27.05    129.65 o
  -9   5  19      111.60      105.18    161.74 o
  -7   5  19      346.49      502.76    198.50 o
  -5   5  19      651.35      441.11    155.96 o
  -3   5  19     1062.86     1236.68    192.14 o
  -1   5  19        0.00     -128.87     85.91 o
   1   5  19        0.32       67.06     99.02 o
   3   5  19      124.26      254.86    108.19 o
   5   5  19        0.09      -52.79    126.81 o
   7   5  19      101.66       -8.35     73.43 o
   9   5  19       88.30        1.45     74.18 o
  11   5  19       22.87       45.42     78.00 o
  13   5  19        2.05      -72.01     73.12 o
 -18   6  19        0.04     -178.83    119.22 o
 -16   6  19        1.78      -22.05    145.55 o
 -14   6  19       74.76       29.41    137.77 o
 -12   6  19      132.66      183.54    220.55 o
 -10   6  19       44.91      176.44    145.55 o
  -8   6  19        0.16        7.35    145.55 o
  -6   6  19      446.55      509.55    404.34 o
  -4   6  19      281.45      280.34    154.92 o
  -2   6  19        0.07       79.60    249.95 o
   0   6  19       26.39      -28.32    169.09 o
   2   6  19       20.97       73.52    135.16 o
   4   6  19        2.67       19.23    133.96 o
   6   6  19       71.13      -14.70    115.24 o
   8   6  19       55.36      -95.86    191.14 o
 -32   0  20      185.24      470.50    191.14 o
 -30   0  20       38.60      132.33    147.03 o
 -28   0  20       83.72      -73.52    117.63 o
 -26   0  20       79.04      132.33    147.03 o
 -24   0  20       65.68       58.81    132.33 o
 -22   0  20      851.12     1090.59    198.50 o
 -20   0  20       16.52      110.86     87.46 o
 -18   0  20        7.25       60.04     84.04 o
 -16   0  20      537.75      755.37    107.30 o
 -14   0  20     3635.89     4428.04    185.18 o
 -12   0  20     1150.62     1281.08    107.95 o
 -10   0  20      212.91      303.87     84.89 o
  -8   0  20      384.97      609.63    112.50 o
  -6   0  20      892.39      942.42    115.81 o
  -4   0  20     1845.53     1944.99    146.47 o
  -2   0  20     9514.53     8288.02    274.59 o
   0   0  20      888.78     1104.88    131.21 o
   2   0  20     4933.62     4465.49    194.95 o
   4   0  20      114.91       -4.47     69.24 o
   6   0  20      135.73      263.88     69.55 o
   8   0  20      363.14      400.62    113.51 o
  10   0  20     1613.22     1770.18    155.49 o
  12   0  20     1284.67     1275.77    140.26 o
  14   0  20      107.77      106.60     87.46 o
  16   0  20      339.88      325.03    131.33 o
  18   0  20      183.30       21.42     95.97 o
  20   0  20        4.31       48.87     98.78 o
  22   0  20      378.49      460.55    160.90 o
 -31   1  20       49.34        1.55     98.36 o
 -29   1  20      116.39      -47.98     98.36 o
 -27   1  20      644.18      474.63    129.65 o
 -25   1  20      510.32      349.05    119.23 o
 -23   1  20     1200.42     1161.26    100.62 o
 -21   1  20      918.59     1016.47     92.98 o
 -19   1  20      220.44      220.46     62.81 o
 -17   1  20       48.63       56.52     50.36 o
 -15   1  20      168.15      235.68     62.58 o
 -13   1  20     1609.49     1487.08     89.76 o
 -11   1  20       33.81       59.70     44.20 o
  -9   1  20      139.91      175.91     58.13 o
  -7   1  20        0.03      -60.01     55.29 o
  -5   1  20        3.43       85.98     60.75 o
  -3   1  20      279.94      268.33     66.67 o
  -1   1  20       14.14       58.27     45.28 o
   1   1  20     1780.99     1762.33     97.89 o
   3   1  20      393.01      377.89     62.45 o
   5   1  20      693.94      815.88     76.74 o
   7   1  20       74.79       65.77     46.75 o
   9   1  20      121.15      112.53     44.27 o
  11   1  20       92.80      139.47     54.35 o
  13   1  20      228.93      109.69     55.10 o
  15   1  20       20.24       10.17     57.89 o
  17   1  20      217.86      119.97     67.35 o
  19   1  20        0.57      -19.62     67.95 o
  21   1  20       19.13       44.67    182.51 o
 -30   2  20        4.60      196.74    108.79 o
 -28   2  20       11.39      110.27    169.09 o
 -26   2  20        7.01        3.87     98.36 o
 -24   2  20       55.59       97.61     91.36 o
 -22   2  20      119.75      204.73     70.03 o
 -20   2  20       10.49       17.71     65.82 o
 -18   2  20      177.96      291.39     72.87 o
 -16   2  20      243.23      272.78     71.97 o
 -14   2  20      305.94      218.89     89.52 o
 -12   2  20      138.66      157.16     63.89 o
 -10   2  20       32.67      151.93     84.89 o
  -8   2  20       88.66       17.01     63.53 o
  -6   2  20      140.50       97.74     75.87 o
  -4   2  20      377.35      410.83    127.34 o
  -2   2  20     1025.33     1120.08    111.60 o
   0   2  20     1472.51     1452.19    154.04 o
   2   2  20      915.33     1020.74     97.54 o
   4   2  20      559.43      633.90     89.02 o
   6   2  20       90.82       31.97     48.40 o
   8   2  20       18.35       41.59     45.17 o
  10   2  20        5.56      106.79     54.20 o
  12   2  20       18.83       30.04     49.83 o
  14   2  20       43.11        8.94     50.83 o
  16   2  20       27.97       10.44     51.52 o
  18   2  20       57.51       94.02     56.98 o
  20   2  20       38.92      138.51     65.14 o
 -29   3  20       20.87      249.95    161.73 o
 -27   3  20        3.29       88.22    147.03 o
 -25   3  20        1.87      132.33    161.73 o
 -23   3  20      239.05      233.15    108.59 o
 -21   3  20        5.97       -8.06     94.55 o
 -19   3  20      833.99      816.02    135.83 o
 -17   3  20        2.93      -94.76     70.94 o
 -15   3  20      177.93      156.83    144.40 o
 -13   3  20      113.81       93.41     89.57 o
 -11   3  20        1.69      -86.80     93.91 o
  -9   3  20      146.86       83.26     92.61 o
  -7   3  20        3.26      -21.53     81.75 o
  -5   3  20        4.08       16.28     81.75 o
  -3   3  20      103.22      109.17    147.03 o
  -1   3  20        0.27       15.44     52.80 o
   1   3  20        0.97      -37.37     70.03 o
   3   3  20      538.71      609.70    144.32 o
   5   3  20        6.74      -30.72     52.63 o
   7   3  20       33.31       75.34     61.13 o
   9   3  20       44.28       -3.96     50.77 o
  11   3  20       42.30       46.58     55.44 o
  13   3  20        8.76       -7.06     56.91 o
  15   3  20       53.05       19.71     57.89 o
  17   3  20      397.68      501.66     84.06 o
  19   3  20       31.46      213.23     96.30 o
 -26   4  20       56.48      -44.11    176.44 o
 -24   4  20       27.71       44.11    161.73 o
 -22   4  20      646.46      746.95    210.71 o
 -20   4  20     1982.27     2302.32    200.06 o
 -18   4  20     2198.26     2446.49    203.40 o
 -16   4  20      432.37      571.85    134.36 o
 -14   4  20       20.24      -31.11    134.75 o
 -12   4  20       41.86      -14.95     96.98 o
 -10   4  20       17.79      -34.45     95.97 o
  -8   4  20      104.41      221.78    111.19 o
  -6   4  20      316.72      381.51    112.28 o
  -4   4  20      467.63      426.40    198.50 o
  -2   4  20      883.42     1043.75    137.49 o
   0   4  20       66.78       14.06    117.63 o
   2   4  20       53.83       65.39     92.60 o
   4   4  20       96.46      -16.22    114.72 o
   6   4  20       10.55      -26.91     85.91 o
   8   4  20       95.93       82.43     72.87 o
  10   4  20       12.02     -103.83     69.22 o
  12   4  20       38.61      -64.52     69.27 o
  14   4  20       52.01      -42.90     68.05 o
  16   4  20       31.66       79.98     71.34 o
 -23   5  20        5.35      -73.52    161.73 o
 -21   5  20       22.43      191.14    205.84 o
 -19   5  20       41.97       87.63    127.17 o
 -17   5  20        2.21      102.92    135.16 o
 -15   5  20      266.62      308.77    150.49 o
 -13   5  20        1.96      -73.52    124.76 o
 -11   5  20       22.15      102.92    135.16 o
  -9   5  20      549.66      531.70    160.90 o
  -7   5  20        4.37        1.84    123.47 o
  -5   5  20        0.00      -58.81    124.76 o
  -3   5  20      761.09      863.75    397.00 o
  -1   5  20       32.51      112.40     99.02 o
   1   5  20      114.77      150.44    117.03 o
   3   5  20      340.61      317.34    113.55 o
   5   5  20      157.40      108.26    174.54 o
   7   5  20       12.61      -38.71    100.91 o
   9   5  20      104.82       36.31     78.36 o
  11   5  20       49.31      -10.51     76.05 o
  13   5  20       46.64       63.52     89.59 o
 -16   6  20       24.93      174.34    272.01 o
 -14   6  20        7.34      124.98    155.95 o
 -12   6  20        2.19      123.20    150.48 o
 -10   6  20       12.96       72.50    150.48 o
  -8   6  20       26.38       98.72    286.71 o
  -6   6  20       16.67      161.73    154.38 o
  -4   6  20        3.97      235.76    150.48 o
  -2   6  20        0.08     -194.47    129.65 o
   0   6  20       28.22       52.28    137.77 o
   2   6  20        8.25      232.71    150.48 o
   4   6  20      111.85      154.13    148.35 o
   6   6  20       62.04        4.30    112.98 o
 -31   1  21       10.53      -66.16    103.97 o
 -29   1  21       47.50       36.76    103.97 o
 -27   1  21      122.57       95.57    103.97 o
 -25   1  21       31.98       55.72     98.36 o
 -23   1  21        7.81       73.05     70.94 o
 -21   1  21        2.89       -9.74     67.13 o
 -19   1  21      314.25      358.82     71.61 o
 -17   1  21      313.41      311.32     69.47 o
 -15   1  21      589.97      501.96     89.06 o
 -13   1  21     1392.01     1318.72    142.70 o
 -11   1  21       81.98       74.23     51.01 o
  -9   1  21      385.11      354.59     67.35 o
  -7   1  21        0.17      -80.72     58.30 o
  -5   1  21      501.43      652.24     64.76 o
  -3   1  21      167.95      117.35     49.22 o
  -1   1  21      860.43      826.85     70.03 o
   1   1  21     2539.10     2827.11    116.77 o
   3   1  21     2408.81     2279.27    149.07 o
   5   1  21      182.96      161.55     58.50 o
   7   1  21       67.43       94.03     47.91 o
   9   1  21       15.64       15.99     48.51 o
  11   1  21        0.57       22.15     52.45 o
  13   1  21       10.91      -41.28     51.62 o
  15   1  21       62.12       98.88     64.38 o
  17   1  21      109.62       53.40     71.10 o
  19   1  21       81.73      133.63     81.09 o
  21   1  21        0.32       84.12     95.14 o
 -30   2  21        0.04     -131.87     87.91 o
 -28   2  21       11.95       16.80    191.14 o
 -26   2  21       13.97      139.68    114.36 o
 -24   2  21      718.08      671.23    120.84 o
 -22   2  21     1542.13     1711.39    122.89 o
 -20   2  21        6.37      -62.56     60.75 o
 -18   2  21      455.21      445.88     82.82 o
 -16   2  21       33.90      -33.28     58.74 o
 -14   2  21      224.82      188.88     71.10 o
 -12   2  21      263.08      198.37     75.87 o
 -10   2  21       59.87      -46.49     71.45 o
  -8   2  21      701.44      770.04     98.69 o
  -6   2  21       78.93      -36.39     82.77 o
  -4   2  21       17.59       80.66     74.57 o
  -2   2  21        0.92      -57.05     70.94 o
   0   2  21      181.80      116.55     71.54 o
   2   2  21       44.31       32.22     49.10 o
   4   2  21      953.32     1046.01     82.31 o
   6   2  21      105.82      156.93     56.27 o
   8   2  21      114.91       40.80     48.81 o
  10   2  21      175.22      117.94     48.54 o
  12   2  21        2.80       -3.03     49.03 o
  14   2  21       32.21      -50.81     49.89 o
  16   2  21        1.79      -20.85     54.87 o
  18   2  21        1.87       46.25     62.52 o
  20   2  21       41.20      -20.81     73.24 o
 -27   3  21       10.31       44.11    161.73 o
 -25   3  21        1.82       88.22    161.73 o
 -23   3  21      218.92      187.75    133.96 o
 -21   3  21      278.58      392.20    115.24 o
 -19   3  21       32.14      256.57    106.69 o
 -17   3  21       74.50      150.49     98.79 o
 -15   3  21      100.58      144.75     89.13 o
 -13   3  21       10.87       -9.19     95.13 o
 -11   3  21      248.92      209.42     98.14 o
  -9   3  21      175.90      131.14     94.55 o
  -7   3  21        8.01       26.65     87.46 o
  -5   3  21        6.64     -147.54     98.36 o
  -3   3  21      417.57      444.69    112.98 o
  -1   3  21       99.80       42.92     60.06 o
   1   3  21       15.98      -57.41     61.54 o
   3   3  21      410.73      510.86    149.91 o
   5   3  21      168.85      281.99     69.94 o
   7   3  21       55.98       49.94     60.86 o
   9   3  21      308.49      300.85     64.04 o
  11   3  21       12.32      -90.72     60.48 o
  13   3  21      115.68       69.93     70.11 o
  15   3  21      105.93       25.49     66.71 o
  17   3  21      274.52      141.08     79.34 o
  19   3  21        0.04      143.44     77.19 o
 -26   4  21       23.82      367.58    205.84 o
 -24   4  21        2.44      132.33    176.44 o
 -22   4  21       11.30       30.27    128.43 o
 -20   4  21      151.01       94.52    108.59 o
 -18   4  21       61.73      278.66    118.24 o
 -16   4  21       23.18      127.86    101.16 o
 -14   4  21       36.93      168.07    109.70 o
 -12   4  21       86.06      127.06    129.47 o
 -10   4  21       72.30       53.62     98.78 o
  -8   4  21       15.35     -117.17    169.92 o
  -6   4  21       37.25      150.51    104.47 o
  -4   4  21        3.24      -35.37     98.14 o
  -2   4  21        0.82       66.16    114.36 o
   0   4  21       56.98      275.68    123.47 o
   2   4  21       25.09      -80.61    119.50 o
   4   4  21      532.04      617.95    126.77 o
   6   4  21       37.49       48.38     90.27 o
   8   4  21       22.48        5.33     90.63 o
  10   4  21        6.66        4.83     76.05 o
  12   4  21        8.09       -5.14     80.35 o
  14   4  21       16.45      -73.52     73.19 o
  16   4  21        7.04       59.65     72.80 o
 -21   5  21       43.58      147.03    205.84 o
 -19   5  21       37.27      -59.43    123.47 o
 -17   5  21      389.76       88.76    140.07 o
 -15   5  21      159.63       86.04    140.07 o
 -13   5  21        3.80        8.31    119.22 o
 -11   5  21        0.01      126.88    147.03 o
  -9   5  21       49.69      -88.22    183.79 o
  -7   5  21       16.86      -63.34    220.55 o
  -5   5  21       14.12      -47.79    154.38 o
  -3   5  21      212.66      257.56    148.35 o
  -1   5  21      148.15      204.48    115.24 o
   1   5  21      154.46      -16.29    145.93 o
   3   5  21       10.88      -11.77    101.16 o
   5   5  21      126.20      170.14    103.71 o
   7   5  21       20.37      -54.25     74.76 o
   9   5  21        0.24      -25.48    108.23 o
  11   5  21        5.37     -104.13     80.99 o
 -14   6  21       12.53      124.98    155.95 o
 -12   6  21       68.25      137.23    154.91 o
 -10   6  21      173.26       35.49    154.38 o
  -8   6  21       20.20      -67.86    133.96 o
  -6   6  21       85.15      -69.70    140.07 o
  -4   6  21       13.89     -132.33    264.66 o
  -2   6  21        7.24      150.95    154.91 o
   0   6  21        2.30      -50.64    308.77 o
   2   6  21       46.07      501.24    171.31 o
   4   6  21      505.30      619.47    286.72 o
 -30   0  22        5.09      -73.52    147.03 o
 -28   0  22       36.58      -29.41    132.33 o
 -26   0  22      317.67      323.47    176.44 o
 -24   0  22      651.89      382.29    176.44 o
 -22   0  22     1378.44     1366.07    171.32 o
 -20   0  22      675.13      618.97    140.07 o
 -18   0  22      344.26      517.94    101.16 o
 -16   0  22       52.08      117.63     84.89 o
 -14   0  22        2.59      100.89     78.94 o
 -12   0  22       17.99       76.91     77.90 o
 -10   0  22        0.56      132.33     84.89 o
  -8   0  22       50.54      -25.08     84.04 o
  -6   0  22       83.27       98.73    109.91 o
  -4   0  22      193.91      231.68     92.61 o
  -2   0  22        0.05      -77.43     77.24 o
   0   0  22      221.78      169.24     91.80 o
   2   0  22       35.10      140.45     92.60 o
   4   0  22       23.08       -3.32     99.72 o
   6   0  22       17.12      -40.52     62.61 o
   8   0  22       35.17      -88.22     74.28 o
  10   0  22      118.82      156.68     87.46 o
  12   0  22        7.33       23.32     78.94 o
  14   0  22       78.96       26.57     80.38 o
  16   0  22        5.96       13.75    100.28 o
  18   0  22        0.01      -48.09     92.60 o
  20   0  22        0.54      -73.52    124.76 o
 -31   1  22        5.35      105.48    119.22 o
 -29   1  22       38.35       60.91    110.27 o
 -27   1  22      214.97      128.83    108.80 o
 -25   1  22       13.41      -47.20     98.36 o
 -23   1  22      128.10      144.05     82.77 o
 -21   1  22      315.03      194.07     80.37 o
 -19   1  22      359.22      460.72     77.56 o
 -17   1  22        2.37      -41.75     57.26 o
 -15   1  22      787.73      801.92     91.50 o
 -13   1  22       57.21      131.57     65.82 o
 -11   1  22        1.82      -29.41     59.87 o
  -9   1  22        0.54       30.33     61.56 o
  -7   1  22      663.72      773.26     82.46 o
  -5   1  22      101.87      104.57     53.21 o
  -3   1  22       33.65       37.05     50.85 o
  -1   1  22     1662.33     1555.73     87.53 o
   1   1  22       60.68       90.98     58.08 o
   3   1  22      464.21      481.23     72.06 o
   5   1  22       11.27      -10.90     51.61 o
   7   1  22       37.40       61.83     61.56 o
   9   1  22        0.21      -25.85     48.98 o
  11   1  22       39.47        1.37     54.44 o
  13   1  22      115.13      208.09     62.76 o
  15   1  22        0.15       -4.10     57.13 o
  17   1  22       27.85       27.62     63.58 o
  19   1  22       66.44      150.32     89.06 o
 -30   2  22       15.29       46.91    108.79 o
 -28   2  22       71.00       44.84    102.42 o
 -26   2  22     1076.02     1070.37    175.84 o
 -24   2  22      508.48      369.83    111.77 o
 -22   2  22       52.87      -18.67     65.82 o
 -20   2  22       52.99       -8.70     63.28 o
 -18   2  22        8.48       10.94     75.16 o
 -16   2  22      539.78      594.12     90.35 o
 -14   2  22        8.24      -66.12     65.55 o
 -12   2  22       25.45       75.29     72.96 o
 -10   2  22      902.81      902.63    111.31 o
  -8   2  22        7.46       33.49     83.71 o
  -6   2  22      248.07      366.81    104.48 o
  -4   2  22       23.28      -15.32     74.18 o
  -2   2  22      390.21      274.83     87.76 o
   0   2  22      377.84      440.22     86.62 o
   2   2  22      215.26      173.30     56.90 o
   4   2  22       59.10       70.43     55.86 o
   6   2  22      939.62     1095.92     81.99 o
   8   2  22        5.90      -64.31     42.87 o
  10   2  22      203.56       68.57     55.90 o
  12   2  22       25.10       52.72     54.42 o
  14   2  22        7.14       -8.16     52.38 o
  16   2  22        5.53      -74.52     52.51 o
  18   2  22       23.90       44.65     68.04 o
 -27   3  22      156.82      220.55    176.44 o
 -25   3  22      192.66      161.74    176.44 o
 -23   3  22      336.32      491.09    154.92 o
 -21   3  22       35.09       79.14     98.78 o
 -19   3  22     1023.99     1106.44    170.68 o
 -17   3  22      226.58      254.61    109.70 o
 -15   3  22       73.46       32.21     80.36 o
 -13   3  22        0.01     -104.30     87.46 o
 -11   3  22        0.00       65.93     90.27 o
  -9   3  22       65.86       55.45     95.97 o
  -7   3  22       28.49      -54.94     98.36 o
  -5   3  22      726.84      822.93    160.90 o
  -3   3  22       98.13       90.32     97.24 o
  -1   3  22       28.15       39.73     62.11 o
   1   3  22      203.14      334.83     73.05 o
   3   3  22        0.23      -59.51    152.32 o
   5   3  22       35.17        6.38     80.49 o
   7   3  22        3.39       -0.48    105.91 o
   9   3  22      124.78       59.87     72.00 o
  11   3  22       18.27       28.11     75.62 o
  13   3  22       25.19      -58.81     63.51 o
  15   3  22      191.18      213.55     78.29 o
  17   3  22        0.27      182.06     91.72 o
 -24   4  22       39.33     -176.44    161.73 o
 -22   4  22       56.89      117.10    144.44 o
 -20   4  22        4.98      126.98    110.22 o
 -18   4  22        7.22      122.51    109.70 o
 -16   4  22       72.30       72.76    109.70 o
 -14   4  22       20.31      -13.95     99.97 o
 -12   4  22        7.58      -43.99     94.55 o
 -10   4  22      159.76      127.43    110.36 o
  -8   4  22      139.15       80.26    123.47 o
  -6   4  22       27.58      -29.41    124.76 o
  -4   4  22        1.03      213.19    135.16 o
  -2   4  22        1.30       44.11    124.76 o
   0   4  22        0.32      -22.05    114.36 o
   2   4  22       41.98      -36.97     95.97 o
   4   4  22        0.22      -89.23     86.53 o
   6   4  22        4.74      -61.66     90.27 o
   8   4  22       19.92     -100.28     66.85 o
  10   4  22       10.51      -80.32     74.86 o
  12   4  22        1.30     -103.65     69.10 o
  14   4  22        3.35       62.68    101.84 o
 -21   5  22       20.61     -242.60    161.73 o
 -19   5  22      102.58       -3.39    139.68 o
 -17   5  22      114.95      204.79    144.44 o
 -15   5  22       68.31      242.35    150.48 o
 -13   5  22       28.48       55.55    140.07 o
 -11   5  22       22.73      -28.28    176.44 o
  -9   5  22       29.64      156.83    140.07 o
  -7   5  22        7.41      301.41    145.55 o
  -5   5  22      201.35      259.92    160.90 o
  -3   5  22      104.76      110.27    145.55 o
  -1   5  22        1.99      -75.92     96.19 o
   1   5  22        0.01      -34.68     99.97 o
   3   5  22        8.65       28.20    100.22 o
   5   5  22        0.05      -99.05     92.80 o
   7   5  22       21.55       20.83     97.62 o
   9   5  22        0.08      -65.05     79.49 o
 -12   6  22       28.01        8.11    150.48 o
 -10   6  22      184.95      382.28    176.74 o
  -8   6  22       69.79      -81.12    150.48 o
  -6   6  22      351.12      235.25    169.43 o
  -4   6  22       34.53      -83.86    140.07 o
  -2   6  22      104.81      240.60    169.43 o
   0   6  22        3.81      112.88    160.90 o
   2   6  22       59.74       54.76    150.48 o
 -29   1  23      110.84      147.03    114.36 o
 -27   1  23      227.22       95.57    114.36 o
 -25   1  23      183.46      115.53    108.80 o
 -23   1  23       59.86       59.55     72.42 o
 -21   1  23      908.53      883.90    112.96 o
 -19   1  23      189.70       69.76     75.17 o
 -17   1  23       14.61      -39.79     58.74 o
 -15   1  23        9.36      -50.37     62.60 o
 -13   1  23       30.31       63.37     65.36 o
 -11   1  23        1.32       96.53     64.97 o
  -9   1  23       23.78      -57.04     60.75 o
  -7   1  23      506.51      437.37     79.41 o
  -5   1  23      205.46      341.60     62.40 o
  -3   1  23        2.67       82.89     54.21 o
  -1   1  23      537.23      493.61     65.94 o
   1   1  23     1017.72     1187.01     99.73 o
   3   1  23        7.23       59.91     59.12 o
   5   1  23      191.25      225.41     64.89 o
   7   1  23       71.78      139.11     55.90 o
   9   1  23       43.32       -5.14     63.91 o
  11   1  23        0.98      -43.84     52.72 o
  13   1  23       43.38      103.81     60.47 o
  15   1  23       71.55       63.84     59.21 o
  17   1  23       12.04       -1.35     65.09 o
  19   1  23        0.72      -79.15     84.37 o
 -28   2  23        0.04       22.05    103.97 o
 -26   2  23       26.36      127.21    119.22 o
 -24   2  23     2093.27     2252.73    610.25 o
 -22   2  23        6.89       45.68     66.93 o
 -20   2  23      147.71       99.57     74.08 o
 -18   2  23       23.75      -88.22     72.06 o
 -16   2  23       81.07      122.46     72.96 o
 -14   2  23        2.37       95.93     74.57 o
 -12   2  23      462.19      462.20    106.39 o
 -10   2  23      189.01      303.97     91.16 o
  -8   2  23      117.88       38.43    106.11 o
  -6   2  23       10.43      123.51     95.97 o
  -4   2  23      109.59      220.11    131.79 o
  -2   2  23        4.49       23.74     82.00 o
   0   2  23      234.22      275.69     81.91 o
   2   2  23       85.38        9.05     54.50 o
   4   2  23      113.53      132.91     63.46 o
   6   2  23       11.72       31.04     53.79 o
   8   2  23        0.83       37.23     49.63 o
  10   2  23        0.05       38.67     52.86 o
  12   2  23        4.41      -28.32     53.14 o
  14   2  23       37.30      102.49     59.41 o
  16   2  23        8.53      -86.09     57.39 o
  18   2  23        0.38      -44.18     64.85 o
 -27   3  23       55.52      -29.41    161.73 o
 -25   3  23       81.76      132.33    176.44 o
 -23   3  23        8.40      -46.67    132.33 o
 -21   3  23      666.99      829.31    140.84 o
 -19   3  23      804.05      825.52    137.49 o
 -17   3  23       26.59       44.35     92.60 o
 -15   3  23       36.87       28.52    101.16 o
 -13   3  23       88.22      -22.29     90.27 o
 -11   3  23        4.76      -22.68     95.97 o
  -9   3  23       71.79       51.46    114.36 o
  -7   3  23      298.58      250.50    140.07 o
  -5   3  23      402.14      741.97    160.90 o
  -3   3  23       27.14      -12.43     92.60 o
  -1   3  23       11.71       -1.25     68.52 o
   1   3  23        1.39       40.61    108.79 o
   3   3  23        0.78     -134.65    183.79 o
   5   3  23        3.94      -94.71     76.66 o
   7   3  23      217.86      143.27     76.02 o
   9   3  23      138.33      130.68     74.32 o
  11   3  23        6.36      -13.28     67.99 o
  13   3  23       17.98      -55.39     66.01 o
  15   3  23        1.08      -89.01     73.13 o
 -24   4  23      132.83     -161.74    147.03 o
 -22   4  23       86.01       29.41    191.14 o
 -20   4  23      107.19      269.91    144.44 o
 -18   4  23      285.73      257.31    145.56 o
 -16   4  23       67.78      183.22    198.49 o
 -14   4  23        6.38     -163.19    108.79 o
 -12   4  23       34.43      148.12    169.09 o
 -10   4  23        2.64     -163.19    108.79 o
  -8   4  23        0.47     -117.62    114.36 o
  -6   4  23       49.05      126.88    147.03 o
  -4   4  23      383.67      349.33    176.44 o
  -2   4  23        6.79        0.64    154.38 o
   0   4  23       17.46       41.44    176.44 o
   2   4  23       18.09       41.59    120.70 o
   4   4  23      377.16      381.19    163.14 o
   6   4  23       23.15      -14.78     97.24 o
   8   4  23       68.16      -73.52     77.88 o
  10   4  23        7.07      -53.16     79.62 o
  12   4  23       10.47      -24.03     96.11 o
 -19   5  23      396.95      367.58    166.35 o
 -17   5  23       20.32       95.57    213.20 o
 -15   5  23        0.03       12.44    133.96 o
 -13   5  23       15.06        2.18    140.07 o
 -11   5  23       94.51      224.60    147.03 o
  -9   5  23        7.84      139.68    198.49 o
  -7   5  23       66.47       72.54    235.25 o
  -5   5  23      914.92      972.26    202.55 o
  -3   5  23      218.44      248.06    286.71 o
  -1   5  23       32.56      -49.26    101.16 o
   1   5  23       12.96     -147.18    107.47 o
   3   5  23       14.76      216.01    109.70 o
   5   5  23       65.86       -0.70    107.73 o
   7   5  23        1.89      -92.60     99.74 o
  -8   6  23       33.96       32.96    148.35 o
  -6   6  23       82.08      -54.76    148.35 o
  -4   6  23      176.05      476.46    192.13 o
 -28   0  24      231.03      396.99    176.44 o
 -26   0  24       54.40       73.52    161.73 o
 -24   0  24       31.45      102.92    161.73 o
 -22   0  24      291.18      468.24    133.96 o
 -20   0  24     1721.03     1574.57    192.15 o
 -18   0  24      805.47      703.84    150.49 o
 -16   0  24      143.81      133.19    107.64 o
 -14   0  24     2925.64     2602.21    189.50 o
 -12   0  24       82.84      150.52     92.60 o
 -10   0  24       18.62      -72.50     78.94 o
  -8   0  24      288.37       74.92    124.98 o
  -6   0  24       45.02       73.52    103.97 o
  -4   0  24      370.72      393.10    109.70 o
  -2   0  24     5501.88     5635.05    231.41 o
   0   0  24    14847.65    15214.16    582.06 o
   2   0  24       37.47       46.26     94.55 o
   4   0  24        0.63       30.27     89.57 o
   6   0  24      113.10      109.95     76.50 o
   8   0  24       11.66       11.22     70.94 o
  10   0  24       28.22       43.69     74.57 o
  12   0  24      288.27      328.47     91.68 o
  14   0  24     1346.72     1282.00    155.81 o
  16   0  24       37.73       86.38    123.47 o
  18   0  24        3.44      165.85    129.65 o
 -29   1  24      137.70      202.45    139.68 o
 -27   1  24       11.26      -15.44    102.42 o
 -25   1  24        2.44      -32.50     98.36 o
 -23   1  24        0.16     -105.27     70.18 o
 -21   1  24      365.86      343.23    145.77 o
 -19   1  24      321.29      298.97    101.87 o
 -17   1  24      114.73      122.97     67.42 o
 -15   1  24      303.30      207.62     74.36 o
 -13   1  24      381.66      389.46     90.44 o
 -11   1  24        1.63       38.38     74.41 o
  -9   1  24       56.51      120.16     66.51 o
  -7   1  24      126.68      178.84     63.87 o
  -5   1  24     1211.11     1414.89    172.37 o
  -3   1  24       51.70       24.65     54.39 o
  -1   1  24     1478.94     1550.19     95.69 o
   1   1  24      290.86      101.30     59.87 o
   3   1  24      145.19      161.63     83.82 o
   5   1  24        5.63       79.27     67.95 o
   7   1  24       75.72       60.48     54.56 o
   9   1  24       62.51       81.71     60.70 o
  11   1  24       66.79       52.28     58.69 o
  13   1  24       11.95      -41.95     60.17 o
  15   1  24        9.88       33.65     63.23 o
  17   1  24       11.51        7.58     75.77 o
 -28   2  24       18.55      -53.47    183.79 o
 -26   2  24        9.32      183.12    169.09 o
 -24   2  24       35.91      141.28    132.33 o
 -22   2  24        1.62       78.28     78.36 o
 -20   2  24       19.82       59.59     78.36 o
 -18   2  24       29.78       10.91     90.27 o
 -16   2  24        0.05       -5.13     75.16 o
 -14   2  24       49.04        3.76     75.16 o
 -12   2  24       10.22      -31.25     75.87 o
 -10   2  24       15.20       66.01     82.53 o
  -8   2  24       12.32       56.32    132.98 o
  -6   2  24       13.74      141.52    119.13 o
  -4   2  24      127.34      -26.93     88.58 o
  -2   2  24        5.99      -30.93     86.53 o
   0   2  24        0.04       -2.02     88.59 o
   2   2  24       43.80       32.16     58.08 o
   4   2  24       66.19       53.98     54.96 o
   6   2  24        7.03       58.25     54.47 o
   8   2  24       12.58       -6.44     49.75 o
  10   2  24       23.63       88.59     57.85 o
  12   2  24        0.36       10.09     54.66 o
  14   2  24        2.67       -1.50     57.57 o
  16   2  24        0.65       -3.09     70.11 o
 -25   3  24       31.50      441.09    205.84 o
 -23   3  24      142.15      -68.61    123.47 o
 -21   3  24       42.93      187.19    109.70 o
 -19   3  24      289.17      264.51    118.24 o
 -17   3  24       64.46       38.94     98.14 o
 -15   3  24        8.94       -3.24    101.16 o
 -13   3  24       98.18      164.12    107.29 o
 -11   3  24       19.20      111.16    129.65 o
  -9   3  24      343.73      289.17    137.78 o
  -7   3  24       84.85      320.84    144.44 o
  -5   3  24      253.12      569.51    154.92 o
  -3   3  24        1.47      -57.41    272.01 o
  -1   3  24        3.28      -62.31    108.79 o
   1   3  24       33.82       18.90    108.79 o
   3   3  24       13.23      -25.21    105.86 o
   5   3  24      153.12       24.69     92.61 o
   7   3  24      150.17      142.00     75.03 o
   9   3  24       19.65       -1.14     69.12 o
  11   3  24        0.36      -58.39     68.92 o
  13   3  24       21.41        9.98     72.91 o
  15   3  24        0.49      -72.98     76.33 o
 -22   4  24      337.61      249.96    205.85 o
 -20   4  24       54.32       19.23    133.96 o
 -18   4  24      464.06      535.76    165.38 o
 -16   4  24       26.51       -8.31    119.22 o
 -14   4  24        7.64      -77.99    119.22 o
 -12   4  24        7.77       97.04    127.17 o
 -10   4  24       15.90      -80.87    124.76 o
  -8   4  24      497.30      507.27    166.35 o
  -6   4  24       32.46      242.60    145.55 o
  -4   4  24        0.00     -124.66    116.54 o
  -2   4  24      106.69      183.22    133.96 o
   0   4  24      215.85       61.08    257.31 o
   2   4  24       51.59      -32.98     98.14 o
   4   4  24       54.20      117.63    104.47 o
   6   4  24        3.48      -42.39     90.51 o
   8   4  24       20.85     -110.40     80.73 o
  10   4  24       36.74       50.63     80.58 o
  12   4  24        3.64     -124.24     94.91 o
 -17   5  24        0.00       31.67    133.96 o
 -15   5  24       61.04       24.51    140.07 o
 -13   5  24        0.31     -291.50    205.84 o
 -11   5  24       39.38      155.09    220.55 o
  -9   5  24        1.34       48.67    150.48 o
  -7   5  24      222.53      374.93    166.35 o
  -5   5  24      369.21      272.01    213.20 o
  -3   5  24       13.88       36.76    145.55 o
  -1   5  24        2.48     -176.68    117.79 o
   1   5  24        0.14       -4.41    106.69 o
   3   5  24       69.51       10.06    137.53 o
   5   5  24      225.30      191.14    155.95 o
 -27   1  25       58.20       71.60    119.22 o
 -25   1  25       30.11      198.49    124.76 o
 -23   1  25       41.97       37.94     91.56 o
 -21   1  25        2.13      -60.97     74.57 o
 -19   1  25        2.11        9.12     71.61 o
 -17   1  25      523.57      430.49     97.42 o
 -15   1  25       12.65      -98.63     65.75 o
 -13   1  25      358.98      243.84     79.75 o
 -11   1  25        1.01       27.44     90.96 o
  -9   1  25        0.96      111.73     71.61 o
  -7   1  25       84.03       64.78     97.74 o
  -5   1  25      127.29      172.83     68.22 o
  -3   1  25     1066.17      981.45     85.84 o
  -1   1  25        0.33      112.52     59.64 o
   1   1  25       96.73      -90.18     60.12 o
   3   1  25        0.00       -8.37     65.75 o
   5   1  25        0.37       23.52     61.29 o
   7   1  25       40.79       34.71     64.60 o
   9   1  25        7.18      -37.22     54.77 o
  11   1  25       54.02       62.31     61.01 o
  13   1  25        5.74      -41.75     59.91 o
  15   1  25        0.25       57.66     75.77 o
  17   1  25        3.05        2.45     75.07 o
 -26   2  25       79.56       86.30    119.22 o
 -24   2  25      241.43      236.43    129.65 o
 -22   2  25      255.59      159.06     85.77 o
 -20   2  25       23.27       18.55     80.36 o
 -18   2  25       26.62       71.08     92.60 o
 -16   2  25       31.72      -53.24     86.53 o
 -14   2  25       42.63      -40.04     75.87 o
 -12   2  25       48.79       29.28     82.00 o
 -10   2  25      192.88      145.82     74.08 o
  -8   2  25      121.78      108.27     99.17 o
  -6   2  25       22.07      177.39    101.16 o
  -4   2  25      284.25      212.81    104.48 o
  -2   2  25        2.72     -140.84     95.13 o
   0   2  25      364.19      454.40    116.41 o
   2   2  25       16.35       86.08     70.13 o
   4   2  25      154.94      168.92     67.35 o
   6   2  25      159.49      209.34     63.38 o
   8   2  25       59.41       20.34     56.28 o
  10   2  25       14.56      -32.84     54.97 o
  12   2  25        3.22      -25.82     55.91 o
  14   2  25       37.11       -2.37     63.53 o
 -25   3  25        6.68     -220.55    147.03 o
 -23   3  25      179.09      272.50    161.74 o
 -21   3  25       23.32        0.83    104.88 o
 -19   3  25      329.99      273.06    199.52 o
 -17   3  25      131.54      148.87    115.80 o
 -15   3  25      257.43      352.88    145.56 o
 -13   3  25       73.66      102.92    129.65 o
 -11   3  25        3.80      -21.74    119.22 o
  -9   3  25      519.31      641.22    165.38 o
  -7   3  25      109.58      389.38    286.71 o
  -5   3  25      150.29      177.61    129.65 o
  -3   3  25       43.17      249.95    145.55 o
  -1   3  25       69.34      -58.81    103.97 o
   1   3  25      156.61      195.85    129.65 o
   3   3  25      115.43      137.44    242.60 o
   5   3  25      142.95        0.42     95.97 o
   7   3  25       43.69      -65.80    140.45 o
   9   3  25        2.41     -102.94     68.62 o
  11   3  25        0.01      -75.66     70.48 o
  13   3  25        1.18      -11.69     95.27 o
 -22   4  25        0.02     -191.14    147.03 o
 -20   4  25        1.20      -22.05    135.16 o
 -18   4  25      220.49      172.24    264.66 o
 -16   4  25       16.20      109.22    161.73 o
 -14   4  25        0.00      -80.87    124.76 o
 -12   4  25        1.24     -110.27    124.76 o
 -10   4  25       32.68      148.16    133.96 o
  -8   4  25       30.23       99.53    139.68 o
  -6   4  25        2.42      248.38    144.44 o
  -4   4  25      220.95      536.67    166.35 o
  -2   4  25       58.37      161.73    145.55 o
   0   4  25       30.21      -97.58    112.95 o
   2   4  25       74.38       62.49    106.69 o
   4   4  25        3.09     -135.35     98.78 o
   6   4  25        8.69     -153.62    102.42 o
   8   4  25        7.93     -108.67     81.85 o
  10   4  25       48.50       40.82     91.79 o
 -15   5  25       57.42      -37.01    150.48 o
 -13   5  25        4.91     -161.15    301.41 o
 -11   5  25       54.63       66.16    145.55 o
  -9   5  25        2.44      105.86    286.71 o
  -7   5  25      143.78      421.05    176.44 o
  -5   5  25        4.77       53.74    150.48 o
  -3   5  25        9.21      102.92    145.55 o
  -1   5  25       11.82      -87.57    111.05 o
   1   5  25       12.25      213.41    120.35 o
   3   5  25      226.76      120.21    120.35 o
 -28   0  26       71.83      220.55    176.44 o
 -26   0  26       93.41      102.92    161.73 o
 -24   0  26       17.21       88.22    161.73 o
 -22   0  26       23.36      -44.11    103.97 o
 -20   0  26      145.79       73.52    114.36 o
 -18   0  26      131.74       56.71    220.55 o
 -16   0  26      214.03      213.81    136.75 o
 -14   0  26       94.65      197.20     98.79 o
 -12   0  26       97.05       36.13     95.97 o
 -10   0  26        3.07       10.91     90.27 o
  -8   0  26        4.36      -29.41    114.36 o
  -6   0  26        0.24       35.71    176.44 o
  -4   0  26        1.41        0.70    139.68 o
  -2   0  26       65.27       72.05     92.60 o
   0   0  26       32.44      -22.00     91.69 o
   2   0  26       78.55      -99.74    101.25 o
   4   0  26        0.89       20.65    158.01 o
   6   0  26        2.35      -97.58     82.66 o
   8   0  26        0.42       57.24     81.11 o
  10   0  26        1.51     -108.09     72.06 o
  12   0  26       27.17       81.73     82.77 o
  14   0  26       24.24      146.06    103.17 o
  16   0  26       10.99      101.88    109.70 o
 -27   1  26       12.09      -47.61    108.79 o
 -25   1  26        0.54       14.70    108.79 o
 -23   1  26      423.39      408.11    132.54 o
 -21   1  26      220.05      162.22     91.12 o
 -19   1  26        1.34      -38.44     74.57 o
 -17   1  26      114.68       24.40     82.53 o
 -15   1  26       82.73      157.37     70.68 o
 -13   1  26       10.18       98.30     73.13 o
 -11   1  26        0.61      190.12     88.12 o
  -9   1  26       47.86      170.11     74.08 o
  -7   1  26        3.88       17.20     66.51 o
  -5   1  26       48.37       18.69     56.57 o
  -3   1  26      212.50      198.02     72.31 o
  -1   1  26      233.19      185.64    103.47 o
   1   1  26      137.38      -37.76     59.42 o
   3   1  26        0.93      -14.80     57.09 o
   5   1  26       54.26       15.28     61.78 o
   7   1  26        4.80      -96.49     64.32 o
   9   1  26       15.39       -2.20     55.32 o
  11   1  26        3.69        6.00     57.53 o
  13   1  26       29.69       49.85     78.57 o
  15   1  26       64.25      -97.08     71.61 o
 -26   2  26       38.82      192.27    176.44 o
 -24   2  26       74.42      136.80    119.22 o
 -22   2  26      326.59      394.92    102.53 o
 -20   2  26       57.83      152.56     86.98 o
 -18   2  26      422.13      522.87    124.31 o
 -16   2  26       26.74      -54.54     90.27 o
 -14   2  26      123.01      342.94     97.13 o
 -12   2  26      187.61      273.63     90.79 o
 -10   2  26      165.79      219.48     83.75 o
  -8   2  26       96.54       13.41    100.81 o
  -6   2  26       30.09       86.63     97.24 o
  -4   2  26      100.73      154.38    169.09 o
  -2   2  26      172.17       55.47    139.68 o
   0   2  26       32.28      227.29    123.47 o
   2   2  26       93.57      133.11     79.46 o
   4   2  26       10.61       33.90     64.13 o
   6   2  26        3.97      -83.86     55.91 o
   8   2  26       50.80      -80.35     61.28 o
  10   2  26       58.22       -8.89     60.07 o
  12   2  26        0.19      -25.69     64.71 o
  14   2  26       28.69       96.79     86.33 o
 -23   3  26        0.19      -58.81    161.73 o
 -21   3  26        3.38     -123.75    257.30 o
 -19   3  26        4.73       68.00    123.47 o
 -17   3  26       79.97      212.38    140.07 o
 -15   3  26       43.00      154.38    135.16 o
 -13   3  26        0.66     -174.34    242.60 o
 -11   3  26       66.87        7.67    116.54 o
  -9   3  26        7.05     -163.19    108.79 o
  -7   3  26        4.50      -52.51    108.79 o
  -5   3  26        0.81       14.11    129.65 o
  -3   3  26        0.83     -142.69     95.13 o
  -1   3  26       73.13      -48.12    112.95 o
   1   3  26        1.56     -132.33    176.44 o
   3   3  26        0.00       17.26    119.22 o
   5   3  26      151.65       81.79     92.14 o
   7   3  26      357.66       56.67     90.85 o
   9   3  26        2.41     -158.20    105.47 o
  11   3  26       26.30      -70.07     83.29 o
 -20   4  26        0.22       88.22    161.73 o
 -18   4  26       65.78       56.09    140.07 o
 -16   4  26       13.48      -49.62    154.38 o
 -14   4  26        0.37       95.84    140.07 o
 -12   4  26       11.99       23.89    154.38 o
 -10   4  26        0.66     -191.14    176.44 o
  -8   4  26        0.02       38.45    169.09 o
  -6   4  26       19.44       58.81    198.49 o
  -4   4  26      147.92      211.93    150.48 o
  -2   4  26       38.69      -32.60    119.22 o
   0   4  26        2.72      -94.61    147.03 o
   2   4  26        1.20      -91.70    113.54 o
   4   4  26       21.96      -27.90    131.34 o
   6   4  26        8.51     -170.66    113.77 o
   8   4  26        8.78     -127.30     84.87 o
 -13   5  26        0.71       95.57    155.95 o
 -11   5  26        1.82     -178.83    119.22 o
  -9   5  26       20.02     -115.45    140.07 o
  -7   5  26       46.91      169.09    198.49 o
  -5   5  26      125.65        5.58    150.48 o
  -3   5  26       46.53      375.60    171.31 o
  -1   5  26        3.93     -107.58    112.98 o
   1   5  26        9.40     -268.31    267.71 o
 -25   1  27      435.50      396.99    145.56 o
 -23   1  27      197.93      122.85    101.16 o
 -21   1  27      133.80      188.46     90.97 o
 -19   1  27       24.72      100.66     84.89 o
 -17   1  27       32.68       41.31     82.00 o
 -15   1  27      126.15       95.31     77.45 o
 -13   1  27       25.52     -101.14     67.42 o
 -11   1  27       11.41       71.08     73.13 o
  -9   1  27       40.78      -34.01     71.10 o
  -7   1  27       38.15      -75.85     65.36 o
  -5   1  27       48.46       34.62     73.13 o
  -3   1  27       41.71       83.48     90.27 o
  -1   1  27      262.74      404.53    178.52 o
   1   1  27       37.57       97.15     69.90 o
   3   1  27        0.21      -67.77     56.06 o
   5   1  27       58.08      -19.99     60.33 o
   7   1  27       27.05       -6.56     55.12 o
   9   1  27        1.00      -44.86     57.85 o
  11   1  27       17.81       40.66     70.10 o
  13   1  27       89.22      143.55     66.02 o
 -24   2  27       51.89       -2.94    129.65 o
 -22   2  27      534.91      269.07    115.80 o
 -20   2  27       12.01      -83.36     82.00 o
 -18   2  27        4.38      -27.73     95.97 o
 -16   2  27       54.26       14.70    101.16 o
 -14   2  27        0.82      -29.41     93.38 o
 -12   2  27       11.69      -72.01     73.61 o
 -10   2  27        8.40      -30.56     72.22 o
  -8   2  27      233.40       63.71     99.50 o
  -6   2  27       21.46      124.98    124.76 o
  -4   2  27       12.45      -71.60    154.38 o
  -2   2  27        6.05      -95.57    103.97 o
   0   2  27       19.40      -22.72    154.38 o
   2   2  27       18.33      -91.62     66.49 o
   4   2  27        0.53      -45.94     69.12 o
   6   2  27       14.98       38.86     66.35 o
   8   2  27       39.72      -76.10     54.56 o
  10   2  27        1.99     -109.85     73.23 o
  12   2  27        0.40       47.28     83.06 o
 -21   3  27       47.86     -147.03    176.44 o
 -19   3  27       53.51      286.71    145.55 o
 -17   3  27       34.44      -10.59    129.65 o
 -15   3  27       29.87      252.13    140.07 o
 -13   3  27        2.37       -5.29    129.65 o
 -11   3  27        0.37       14.11    198.49 o
  -9   3  27       35.61      -73.52    124.76 o
  -7   3  27       78.45       44.11    135.16 o
  -5   3  27        0.40        7.35    124.76 o
  -3   3  27       68.97       74.69    154.38 o
  -1   3  27        3.76     -153.33    105.86 o
   1   3  27        4.22       88.22    116.54 o
   3   3  27       62.36     -107.60    108.80 o
   5   3  27        8.17     -190.56    127.04 o
   7   3  27      148.57       52.46     94.48 o
   9   3  27       16.67       -8.96    103.50 o
 -18   4  27       82.32       43.02    140.07 o
 -16   4  27       84.25      389.17    242.60 o
 -14   4  27        1.13      -25.88    129.65 o
 -12   4  27        8.04      -51.46    135.16 o
 -10   4  27        0.80      -51.46    124.76 o
  -8   4  27        0.26      124.49    227.90 o
  -6   4  27       51.02     -165.85    127.17 o
  -4   4  27        8.01      -22.05    139.68 o
  -2   4  27        0.06     -102.28    119.22 o
   0   4  27        1.75       -4.90    119.64 o
   2   4  27        0.94     -148.20    105.88 o
   4   4  27        6.44     -155.57    103.71 o
   6   4  27        0.02     -139.69     93.13 o
 -26   0  28       48.42       29.41    161.73 o
 -24   0  28        0.13     -147.03    147.03 o
 -22   0  28       79.48      -17.26    119.22 o
 -20   0  28       41.31      -14.70    161.73 o
 -18   0  28        1.01      389.63    135.16 o
 -16   0  28       58.05      117.63    176.44 o
 -14   0  28      422.52      667.60    129.38 o
 -12   0  28       40.33       61.57     95.13 o
 -10   0  28       37.66       17.00     87.46 o
  -8   0  28      132.34       10.50     95.97 o
  -6   0  28      233.59      370.85    140.07 o
  -4   0  28      135.35     -116.99    220.55 o
  -2   0  28     1275.94     1247.65    272.03 o
   0   0  28      169.01      102.92    169.09 o
   2   0  28      569.95      617.39    249.96 o
   4   0  28        6.02      -10.71    101.87 o
   6   0  28       39.69       94.10    100.53 o
   8   0  28      108.46       68.19     95.15 o
  10   0  28      310.04      397.42    115.09 o
  12   0  28      110.76      204.98    107.64 o
 -25   1  28      160.01      124.98    124.76 o
 -23   1  28      177.82      194.95    140.07 o
 -21   1  28      321.48      422.11    106.08 o
 -19   1  28      122.13      168.03     90.79 o
 -17   1  28        8.16      -61.43     81.11 o
 -15   1  28       75.38      182.33     87.93 o
 -13   1  28       98.44       95.67     83.74 o
 -11   1  28       41.80       63.88     73.13 o
  -9   1  28       26.35      -15.25     72.76 o
  -7   1  28       14.18       63.34     75.65 o
  -5   1  28       14.92      151.93    101.87 o
  -3   1  28        2.34      -17.75     86.53 o
  -1   1  28       28.81       21.41     83.34 o
   1   1  28      157.24       -6.95     92.61 o
   3   1  28       99.67       54.99     81.11 o
   5   1  28       48.32      -44.09     62.75 o
   7   1  28        1.59      -82.05     54.70 o
   9   1  28       10.25       15.93     62.24 o
  11   1  28        2.33       -3.76     63.37 o
 -24   2  28       23.73       99.73    119.22 o
 -22   2  28        9.00       50.46    105.88 o
 -20   2  28        0.22       82.34     83.90 o
 -18   2  28       30.30       14.70    107.29 o
 -16   2  28       43.06      134.48    112.98 o
 -14   2  28       44.66      179.80    103.71 o
 -12   2  28       34.44       58.77     80.73 o
 -10   2  28        2.24        6.89     83.03 o
  -8   2  28        2.44       83.58    104.47 o
  -6   2  28        9.85       73.52    183.79 o
  -4   2  28       21.14      -60.91    105.86 o
  -2   2  28       54.14       33.69    123.47 o
   0   2  28      111.94      -55.11    110.03 o
   2   2  28       82.76      -20.27    114.60 o
   4   2  28       43.05       99.17     82.13 o
   6   2  28        9.52      -69.48     79.80 o
   8   2  28        1.92      -77.29     74.34 o
  10   2  28        1.73      -75.54     84.87 o
 -21   3  28        0.00      -88.22    147.03 o
 -19   3  28      154.50      171.19    279.36 o
 -17   3  28        0.29     -171.54    114.36 o
 -15   3  28       16.87     -183.49    129.65 o
 -13   3  28       11.23     -164.29    119.22 o
 -11   3  28        2.40      -11.31    133.96 o
  -9   3  28       34.47        9.80    123.47 o
  -7   3  28       12.07      148.05    148.35 o
  -5   3  28        1.11       37.05    242.60 o
  -3   3  28       54.24      -65.55    123.47 o
  -1   3  28       18.74     -134.43    110.27 o
   1   3  28        4.27       50.90    133.96 o
   3   3  28      139.11      327.43    213.20 o
   5   3  28        3.57      -85.46     98.75 o
   7   3  28        2.21     -130.01     86.67 o
 -16   4  28      131.90      291.12    181.72 o
 -14   4  28        0.35      -38.45    133.96 o
 -12   4  28       12.14      -35.71    249.95 o
 -10   4  28       11.45     -168.20    129.65 o
  -8   4  28       49.98      -57.68    133.96 o
  -6   4  28      111.60      -22.33    140.07 o
  -4   4  28      112.08       58.81    137.78 o
  -2   4  28      179.60      199.68    191.14 o
   0   4  28       23.86     -178.83    119.22 o
   2   4  28        0.23     -186.10    124.07 o
 -23   1  29       13.46       80.87    135.16 o
 -21   1  29       35.37      146.82     93.16 o
 -19   1  29      192.75      267.08    100.55 o
 -17   1  29        5.16       22.90     87.76 o
 -15   1  29      234.15      191.53    135.82 o
 -13   1  29      135.29       65.91    106.11 o
 -11   1  29       35.91      -26.78     78.57 o
  -9   1  29       38.16       19.06     75.88 o
  -7   1  29        9.77      -61.50     94.55 o
  -5   1  29       95.84       48.73     95.97 o
  -3   1  29       22.35      109.61    126.34 o
  -1   1  29      280.74      104.49    105.88 o
   1   1  29      168.22      122.25    103.71 o
   3   1  29      267.33      253.86     93.56 o
   5   1  29       14.78      -73.16     78.36 o
   7   1  29        8.60        6.20     67.37 o
   9   1  29        0.01      -20.53     68.02 o
 -22   2  29      334.84      466.40    124.31 o
 -20   2  29       15.92      -80.97     87.76 o
 -18   2  29      127.73      216.24    112.98 o
 -16   2  29        9.17       68.26    108.59 o
 -14   2  29        9.27       81.40    112.98 o
 -12   2  29       76.84      116.02     98.22 o
 -10   2  29       15.52       70.50     92.23 o
  -8   2  29      122.76      138.11    144.44 o
  -6   2  29       28.08       -7.65    129.65 o
  -4   2  29        8.09      -30.58    213.19 o
  -2   2  29        0.36       76.71    154.38 o
   0   2  29       10.29     -127.84     91.33 o
   2   2  29       55.85       38.28    105.88 o
   4   2  29      201.14      -39.21    119.65 o
   6   2  29       38.30      -14.70    114.36 o
   8   2  29       10.91      -21.84    103.71 o
 -19   3  29        4.78      -70.79    140.07 o
 -17   3  29        9.57       76.24    140.07 o
 -15   3  29        3.77      122.53    140.07 o
 -13   3  29        5.33       72.47    220.55 o
 -11   3  29       35.55      -79.98    176.44 o
  -9   3  29       21.98     -148.21    154.38 o
  -7   3  29       22.22      189.18    154.91 o
  -5   3  29        8.63      -85.96    133.96 o
  -3   3  29      109.85      180.11    144.44 o
  -1   3  29       78.43      207.48    133.28 o
   1   3  29        3.21      -38.36    124.98 o
   3   3  29       77.06     -133.58    207.98 o
   5   3  29       26.06     -140.90    119.64 o
 -12   4  29        6.07     -148.16    133.96 o
 -10   4  29        9.07       11.66    242.60 o
  -8   4  29        1.79     -119.89    133.96 o
  -6   4  29       22.95      539.39    179.95 o
  -4   4  29        3.48      -63.01    141.15 o
  -2   4  29       18.82      183.79    257.30 o
 -22   0  30      261.61      425.38    150.48 o
 -20   0  30      107.60      104.10    129.65 o
 -18   0  30       41.36     -117.63    114.36 o
 -16   0  30        0.55      -39.63    119.22 o
 -14   0  30        0.02       98.22    129.65 o
 -12   0  30        2.67      -60.84     97.24 o
 -10   0  30        0.20      -29.92    101.16 o
  -8   0  30       10.66       22.72    112.95 o
  -6   0  30        5.43      161.73    205.84 o
  -4   0  30       27.82     -132.33    161.73 o
  -2   0  30        0.59     1470.31    308.77 o
   0   0  30       46.19     -155.43    108.79 o
   2   0  30        8.32       69.04    119.22 o
   4   0  30        4.99     -126.98    112.95 o
   6   0  30        1.90      132.33    124.76 o
   8   0  30        2.51       37.81    132.33 o
 -21   1  30       32.03      129.87     98.22 o
 -19   1  30       94.06       58.81     89.06 o
 -17   1  30        0.59      -30.15     84.45 o
 -15   1  30      167.88      129.83     95.77 o
 -13   1  30       14.07      205.87    118.24 o
 -11   1  30        0.01       43.54     80.99 o
  -9   1  30        1.50      -67.45     94.55 o
  -7   1  30       80.42      223.70    108.59 o
  -5   1  30       12.72       40.43    106.69 o
  -3   1  30       34.39      -62.96     94.55 o
  -1   1  30      246.84      124.00    157.92 o
   1   1  30       24.01       -6.58    108.98 o
   3   1  30       43.93       27.89     81.11 o
   5   1  30        0.36     -108.21     72.14 o
   7   1  30        0.04      -26.08     72.32 o
 -20   2  30       39.60      128.79     99.74 o
 -18   2  30        0.55       41.91    183.15 o
 -16   2  30      247.70      369.46    129.98 o
 -14   2  30       58.51       50.68    105.88 o
 -12   2  30       16.76       37.39    140.21 o
 -10   2  30      153.83      201.28    150.48 o
  -8   2  30        2.28       18.23    129.65 o
  -6   2  30       50.19      127.80    133.96 o
  -4   2  30        7.57      121.44    140.07 o
  -2   2  30      145.11      176.98    140.07 o
   0   2  30       65.27       28.63    149.20 o
   2   2  30       32.80      -54.99    158.51 o
   4   2  30        3.99     -176.44    117.62 o
   6   2  30      174.04       89.24    110.66 o
 -17   3  30       35.40        8.62    272.01 o
 -15   3  30       10.46      208.21    160.90 o
 -13   3  30        0.00     -162.32    198.49 o
 -11   3  30        0.01       60.45    137.77 o
  -9   3  30       10.24     -117.04    169.09 o
  -7   3  30       26.01     -102.92    135.16 o
  -5   3  30      180.70      224.75    147.03 o
  -3   3  30       12.29      172.24    141.15 o
  -1   3  30        6.28       45.29    129.65 o
   1   3  30       42.13      294.87    514.61 o
 -19   1  31       48.77      446.21    304.95 o
 -17   1  31        0.01     -128.65     85.76 o
 -15   1  31        8.50      151.61     97.13 o
 -13   1  31       11.97       46.02     89.41 o
 -11   1  31        0.53       57.36    109.70 o
  -9   1  31        1.66       -7.35     95.30 o
  -7   1  31       58.64       58.06    109.70 o
  -5   1  31       39.05       82.12    112.98 o
  -3   1  31       12.99     -146.43     97.62 o
  -1   1  31       53.95     -110.46    123.07 o
   1   1  31      109.24      116.16    132.04 o
   3   1  31       10.89        7.42     96.19 o
   5   1  31        3.17      -56.70     79.16 o
 -18   2  31        9.72        8.02     97.26 o
 -16   2  31        9.51       75.57    114.49 o
 -14   2  31        2.34       -3.95    109.70 o
 -12   2  31       62.70      147.03    191.14 o
 -10   2  31       38.60      -58.81    123.47 o
  -8   2  31       10.42     -118.24    123.47 o
  -6   2  31        0.17     -183.79    124.76 o
  -4   2  31       25.81       -8.82    122.34 o
  -2   2  31        8.67       13.42    139.68 o
   0   2  31       34.03     -155.38    199.04 o
   2   2  31        0.41     -137.98    213.19 o
 -13   3  31        5.53     -197.93    183.79 o
 -11   3  31        0.06       42.01    169.09 o
  -9   3  31        5.78       -4.90    140.07 o
  -7   3  31       30.92       98.02    140.07 o
  -5   3  31       54.17      -14.70    150.48 o
  -3   3  31        5.54       -3.27    140.07 o
 -18   0  32      268.05      335.64    308.77 o
 -16   0  32      115.02      -46.46    129.65 o
 -14   0  32      335.83      312.09    160.90 o
 -12   0  32        9.12      -40.43    123.47 o
 -10   0  32        2.49      -64.47    132.33 o
  -8   0  32       54.94        7.35    183.79 o
  -6   0  32       22.64     -185.20    123.47 o
  -4   0  32       99.43       29.99    169.09 o
  -2   0  32      917.73     1293.93    308.78 o
   0   0  32     1336.84     1352.78    308.79 o
 -17   1  32       24.06      -86.08     95.45 o
 -15   1  32       20.64       77.60     99.04 o
 -13   1  32       53.01        9.80     96.48 o
 -11   1  32        3.69      -10.88    103.17 o
  -9   1  32        4.05     -124.75     99.50 o
  -7   1  32       14.02      172.21    167.34 o
  -5   1  32      160.62      186.16    191.78 o
  -3   1  32       28.37     -164.56    132.36 o
  -1   1  32      121.80      165.29    144.72 o
   1   1  32       32.13     -128.88     85.92 o
 -14   2  32       10.92       37.86    115.80 o
 -12   2  32        3.49      367.58    166.35 o
 -10   2  32        1.83     -122.92    129.65 o
  -8   2  32        0.28     -145.81    123.47 o
  -6   2  32        1.17      125.79    140.07 o
  -4   2  32       11.57      -21.49    133.96 o
  -2   2  32        0.17      -35.29    176.44 o
   0   2  32        0.28       69.89    253.84 o
 -13   1  33       32.55      -56.14    125.21 o
 -11   1  33        1.04     -121.71    108.19 o
  -9   1  33        0.51       19.35    104.47 o
  -7   1  33        1.58      -67.35    105.88 o
  -5   1  33       59.29      -58.75    109.70 o
  -3   1  33       87.51       80.87    154.38 o
 
